# Supplementary material for: Protein phosphatase 1 regulatory subunit 15 A promotes translation initiation and induces G2M phase arrest during cuproptosis in cancers
Source: Cell Death Dis. 2024 Feb 16;15(2):149. doi: 10.1038/s41419-024-06489-w (PMC10873343; doi:10.1038/s41419-024-06489-w)
Supplement: Supplementary file 2 — Supplementary Tables [file 41419_2024_6489_MOESM2_ESM.xlsx]

## Sheet: Tables description
Table S1	Drug Sensitivity (AUC) in 512 Cell Lines from CCLE (data source to Fig. 1A ).
Table S2	Sensitivity of Elesclomol to Cancers from GDSC (data source to Fig. 1B).
Table S3	ABC1 and HEK SLC31A1 proteomics and GO data sets (data source to Fig. 2B).
Table S4	Phosphorylated 4D-Label Free quantitative proteome (PPP1R15A vs. Vector).
Table S5	Second-generation transcriptome sequencing (PPP1R15A vs. Vector).
Table S6	H3K27ac super-enhancer associated TFs wordcloud (data source to Fig. 6H)
Table S7	Predicted TF of down-regulated genes in PPP1R15A (data source to Fig. 6I)

## Sheet: Table S1
Drug Sensitivity (AUC) in Cell Lines (Z-Score)
elesclomol	disulfiram	thiram
3.09875	1.1551	1.09139
2.80598	-0.24013	1.92074
2.40094	1.90327	-0.13424
2.38051	1.50035	1.72147
2.36829	1.08161	1.67841
2.30706	1.36829	-0.34772
2.30516	2.26868	1.79029
2.20952	0.82135	0.90398
1.9965	1.66204	0.94452
1.98914	0.58224	2.32354
1.98014	0.89301	0.76819
1.95771	-1.55208	0.3249
1.88323	0.66472	-0.1244
1.85747	0.62141	1.47587
1.78492	1.39745	1.72217
1.76498	0.65052	1.88124
1.73607	1.18079	1.76063
1.73474	2.11445	1.78062
1.73166	1.71064	1.98604
1.71368	0.01937	-0.93567
1.70901	1.39713	1.55732
1.69636	1.50818	1.01863
1.67813	0.96404	1.39568
1.64549	0.70413	1.06763
1.62217	1.52217	1.72899
1.62136	1.52805	0.11398
1.61695	1.12299	1.29763
1.61407	-0.00838	1.88681
1.59662	0.96593	1.70539
1.57851	-0.41971	-0.69031
1.55691	0.06666	1.55609
1.53998	0.69689	0.93721
1.53527	1.89389	1.67172
1.5321	-0.27965	-0.17444
1.47984	1.15246	1.11884
1.47883	0.86456	0.70409
1.47813	0.73243	-0.57
1.47321	0.58974	0.12213
1.47291	0.99563	1.70048
1.46226	1.54205	1.78877
1.44044	0.48585	1.19443
1.419	0.68231	0.03679
1.38529	0.45417	0.17347
1.38184	1.57387	1.89033
1.36476	0.85648	0.77764
1.34527	0.68928	1.74956
1.33909	1.33315	0.21958
1.33704	0.38265	0.90346
1.33617	0.84209	0.5321
1.33214	1.20677	1.15976
1.32097	1.40264	1.53263
1.2993	0.92497	0.7964
1.29877	0.91046	1.0234
1.29538	0.50927	-1.73452
1.29382	0.69966	1.21043
1.29209	1.4786	1.33509
1.27789	1.82254	1.26468
1.27293	1.67195	1.50482
1.25329	1.14688	-0.93044
1.25027	0.50367	1.49067
1.2474	1.34377	0.69424
1.22844	0.64618	1.14565
1.22538	1.13944	1.27807
1.22242	0.43533	0.11304
1.19304	1.05156	0.90203
1.19258	1.3737	1.01057
1.19227	0.70116	0.90278
1.18956	0.80089	1.38859
1.17065	0.9377	0.95956
1.16652	0.4282	1.17917
1.15515	1.5756	1.10502
1.15128	0.5887	1.00596
1.15116	0.37904	0.98083
1.12238	1.21924	0.829
1.1137	-0.68828	2.39405
1.11201	-0.72669	-1.01893
1.1075	0.74419	1.25553
1.09124	1.21445	1.13756
1.08845	1.35144	-1.74135
1.08805	1.14642	1.05113
1.08243	1.60537	0.87913
1.06634	0.87199	0.86894
1.03897	-0.03401	1.92336
1.02828	-0.65433	1.82043
1.01731	-0.25816	1.15127
1.0052	-0.27045	-0.46732
0.99973	0.09091	0.56758
0.99566	1.42335	0.70259
0.99535	0.70323	1.76905
0.9413	1.14601	-0.25972
0.93634	0.72989	1.13053
0.92634	0.86632	0.93411
0.91119	0.18727	-0.1714
0.90427	0.6397	-0.03007
0.90029	-0.68474	0.34792
0.89715	0.7047	0.56425
0.8966	-0.34002	-0.73887
0.87929	0.13737	0.42644
0.86534	1.09592	-0.98382
0.85364	0.05607	0.83818
0.85249	0.65099	0.17496
0.84997	1.32936	1.80153
0.84349	-0.44766	-0.87464
0.83955	0.42409	1.1674
0.83671	-1.0835	0.65897
0.83343	0.92584	0.21198
0.83032	-0.79128	-0.4711
0.82738	0.88104	1.15699
0.81609	-0.3179	1.3456
0.81581	0.19841	0.69871
0.81378	0.8857	0.30351
0.80656	0.7183	0.46566
0.80426	-1.509	-1.66472
0.80182	0.44148	-0.17086
0.79138	0.05624	0.5561
0.79069	1.32262	1.1326
0.78961	1.40238	0.87246
0.78406	1.34707	-0.76811
0.77969	-0.82167	0.4316
0.77735	0.09833	0.4608
0.77492	0.54378	0.26008
0.76553	-0.31369	1.43697
0.75783	1.06409	0.97933
0.75734	0.62951	0.5156
0.75707	-0.15295	1.44917
0.75567	0.91826	1.38392
0.75072	0.45661	-0.41547
0.74486	0.08627	0.48856
0.74444	-0.26177	-0.05041
0.72936	-0.16312	0.56326
0.72569	0.78501	0.49847
0.71838	1.03211	1.11132
0.70807	0.08736	1.33484
0.69823	-0.7092	-1.34114
0.68679	-0.42016	-1.12994
0.68223	0.24119	1.49406
0.67577	1.11851	0.54276
0.67309	1.07324	0.59552
0.67236	0.87801	0.6716
0.66793	1.22093	1.44766
0.66667	0.22652	1.21421
0.65822	0.36738	1.03996
0.65411	-0.25861	0.42059
0.65292	0.97517	0.42319
0.65027	0.55064	0.35417
0.64892	0.7425	2.33425
0.64882	0.43146	-0.25786
0.64405	0.24185	0.02986
0.63877	-0.09468	0.5926
0.63618	0.37058	0.00478
0.63413	0.86061	0.32642
0.63168	0.40543	-0.86204
0.61986	0.85337	0.88338
0.60888	-0.08905	0.05543
0.59453	-0.01842	0.41577
0.58955	0.80555	0.02901
0.58955	0.42873	1.01238
0.58135	0.09695	-0.97942
0.57967	0.09431	0.15094
0.55851	-0.9593	0.14852
0.55679	0.04734	0.13027
0.55419	-0.78825	0.38402
0.55187	-1.35583	0.15427
0.54735	1.10074	0.48242
0.54458	-1.08622	0.65907
0.53803	0.00929	0.02874
0.51993	1.3798	0.72183
0.50776	0.3599	1.25613
0.49693	-1.85111	-1.51141
0.49629	0.03823	0.89153
0.49168	0.31662	0.29045
0.49002	0.06321	0.64181
0.48644	1.47373	-0.06884
0.48246	0.84287	1.12067
0.47999	-0.03073	-0.0636
0.45884	0.65195	0.93037
0.45857	-0.41995	0.23369
0.45267	-0.29101	-0.13192
0.44621	0.10088	0.15679
0.43803	-0.69657	-0.77601
0.43148	0.62346	0.6919
0.42449	0.34987	1.32451
0.41612	0.04617	-0.50787
0.41446	-0.06051	0.07916
0.41302	-1.38759	0.62863
0.4069	0.25209	1.3911
0.40287	-0.1028	0.26146
0.37429	0.08867	-0.37331
0.36911	1.10672	0.54967
0.3659	1.75227	0.26998
0.35969	0.52186	-0.29616
0.3563	-0.2876	0.35108
0.35413	-0.45902	-1.58128
0.34947	-0.85706	-0.78742
0.34349	1.75751	0.14388
0.3317	1.48702	1.16967
0.32157	0.51427	1.39474
0.31965	0.59095	-0.06288
0.31886	-0.3574	0.37288
0.31518	0.24684	0.25809
0.30445	0.56577	1.13061
0.3039	1.18625	-0.49659
0.2975	-1.2347	-0.56035
0.29731	0.79691	0.61357
0.29431	-0.90124	1.05957
0.28133	-0.69511	0.93295
0.28079	-1.02387	-0.29641
0.26932	1.33063	1.20955
0.2604	0.86653	0.88183
0.2576	0.52699	-0.31168
0.2573	-0.25433	-0.0816
0.23791	1.12388	0.75164
0.23579	-0.84815	-0.06504
0.23176	0.38757	1.04754
0.23143	0.01493	-1.14414
0.22836	0.27104	0.53154
0.21858	-0.17833	0.69572
0.21372	0.93296	0.28525
0.20996	0.91764	-1.47467
0.20912	1.96309	0.37781
0.20757	-0.19479	-0.34598
0.20398	1.95431	0.81969
0.20216	-0.11788	0.15199
0.20201	0.1284	-0.63931
0.1988	-0.44612	-0.18084
0.17303	1.35173	0.55124
0.17016	-1.63892	-1.14705
0.15754	0.21362	-0.54995
0.15563	0.49809	0.38594
0.15105	0.3684	0.50335
0.14483	0.14165	1.41053
0.14256	0.91751	0.26132
0.1412	0.63801	0.96303
0.13393	0.55483	-0.21396
0.1256	-1.1969	0.69592
0.12406	0.31709	1.23653
0.11294	-0.9058	-0.31776
0.09753	0.56636	0.22824
0.09738	0.21457	-0.64244
0.08323	-0.92336	-0.11582
0.07828	-0.08854	-0.2297
0.07597	1.05207	0.89107
0.07134	-0.3953	-0.68858
0.07118	0.37143	0.12447
0.06762	0.91741	-0.64534
0.06515	1.52528	0.43603
0.05956	-1.10632	-2.81195
0.05853	-1.16672	-0.48398
0.05634	-0.82315	-1.42503
0.05548	0.35311	-0.40872
0.05036	-0.51112	-0.7225
0.04416	-1.55303	-1.62076
0.04133	1.16723	1.27997
0.04088	-0.43575	1.18638
0.02672	-0.74171	-1.31503
0.022	0.63034	-0.54411
0.01602	0.76716	-0.65728
0.00421	0.00425	0.6696
-0.01776	-1.00475	-0.34349
-0.03091	-0.47	-0.09979
-0.03165	-1.1747	-0.25982
-0.03645	0.8962	-0.82562
-0.04578	0.19871	-0.10365
-0.05007	0.52565	1.80671
-0.06101	0.305	-1.3295
-0.06267	0.73996	1.51878
-0.06912	-0.89314	-1.10414
-0.0732	0.51288	1.47316
-0.07577	-1.28484	-1.60257
-0.08055	0.78868	0.15118
-0.08758	0.26874	0.62955
-0.09187	0.19964	-0.23258
-0.10494	0.02052	-1.01565
-0.10739	-2.3082	-0.63955
-0.11709	1.12809	0.85278
-0.13949	-0.91384	-0.21039
-0.14858	-0.30959	0.47476
-0.14868	-1.47312	0.07352
-0.15005	-0.34039	-0.57795
-0.15131	0.82942	0.14449
-0.15436	-0.17575	-0.11639
-0.15471	-0.15654	0.24168
-0.1585	0.88449	0.37808
-0.16205	-0.39906	0.22444
-0.16424	0.3079	1.03737
-0.16752	-0.65908	-0.21764
-0.1684	-0.81817	-0.64282
-0.17545	-0.24919	-0.43994
-0.1779	-2.05847	-0.33561
-0.18571	0.10718	-0.01295
-0.18857	-0.10757	-0.91144
-0.19129	0.66794	-1.1256
-0.19711	-0.15833	1.06547
-0.20179	0.89571	0.03319
-0.20504	-0.98131	-1.83237
-0.20637	0.86063	-0.62478
-0.20756	0.61629	0.54023
-0.20912	0.60903	0.43476
-0.21059	0.94422	0.72024
-0.22686	1.13171	0.99446
-0.23631	0.4849	0.55478
-0.23991	-0.66764	0.13107
-0.24864	0.20758	-0.62674
-0.24893	0.47358	-0.17805
-0.25717	0.7245	-0.72243
-0.26535	-0.57176	-0.49483
-0.2656	-0.03466	0.26139
-0.26688	-1.54384	-0.19735
-0.26724	1.09801	0.79887
-0.26978	0.23581	0.70818
-0.28044	-1.0764	-0.87583
-0.28137	-1.05046	0.70995
-0.28151	0.18058	0.72993
-0.28593	-0.83363	-0.70457
-0.30269	-0.32397	0.58649
-0.31152	-0.26088	-0.02692
-0.32368	-1.20952	-0.43904
-0.32544	-0.89792	-0.43477
-0.33203	-0.63868	0.03654
-0.33432	0.19182	-0.73103
-0.33726	1.06021	0.85916
-0.33768	-1.91591	-0.88936
-0.34223	-0.79883	-0.42697
-0.35011	-1.22891	1.20222
-0.353	0.11271	0.23813
-0.35304	-0.56146	-1.21833
-0.35836	-0.50918	-0.31487
-0.36171	-0.62383	-1.40545
-0.36314	-1.22988	0.02809
-0.36545	1.26496	0.76028
-0.36708	-0.99159	-0.50621
-0.36818	0.33887	0.48826
-0.37411	-0.39902	-0.19171
-0.38408	0.69141	0.32722
-0.39295	0.6622	1.05094
-0.40442	-0.54646	-0.00749
-0.40714	1.07611	0.29388
-0.40747	-1.13188	-0.98042
-0.40911	-0.0612	-1.27012
-0.41037	-0.07186	0.42251
-0.42075	0.26031	0.22713
-0.43171	0.12476	-1.17507
-0.43528	-0.50227	-0.2404
-0.44375	-1.65881	-1.79708
-0.44395	-0.27325	-0.3304
-0.4472	-1.65043	-0.56792
-0.45047	1.1257	0.07946
-0.45693	0.42264	0.37422
-0.45822	-1.70217	-0.69811
-0.4631	-0.18117	-0.79188
-0.48819	-0.99984	-1.1278
-0.48932	-0.83554	0.53592
-0.49523	-0.35148	-1.06982
-0.50323	1.50781	-0.0885
-0.50544	0.58867	1.32978
-0.50652	0.93739	-1.58708
-0.5088	0.34374	-1.2353
-0.51374	0.34975	-0.43756
-0.52211	-0.05136	-1.30572
-0.52937	-0.19989	0.31605
-0.557	-0.25475	-0.38277
-0.56305	-1.40253	-0.40413
-0.57288	-0.58243	-0.58415
-0.5877	-0.06017	0.81629
-0.59332	-0.92703	-0.73803
-0.59895	-0.13474	0.68268
-0.5998	-0.57563	-0.72927
-0.60035	-0.58631	0.22066
-0.603	-0.05271	0.06764
-0.60657	-0.05163	1.00106
-0.63241	0.43546	0.63925
-0.64007	0.5741	-0.81126
-0.64112	0.14309	-1.05702
-0.64676	0.51535	1.69617
-0.64875	-0.6287	-1.25308
-0.65415	-1.82809	-1.73116
-0.65763	1.23302	0.56211
-0.66546	0.23873	-0.86739
-0.68185	-0.50861	-0.52219
-0.68511	-0.61789	0.53433
-0.69948	0.15714	0.20002
-0.7109	0.30422	-0.48243
-0.71551	0.17006	-0.90398
-0.71819	0.71314	0.18338
-0.73333	-1.20987	-0.7744
-0.7358	0.16416	-0.25297
-0.74564	0.12637	-0.70556
-0.76331	-0.51014	0.37266
-0.76526	-0.30074	-0.49364
-0.76691	-1.45827	-0.65936
-0.77622	0.75062	-0.59607
-0.77922	-0.51554	-0.34574
-0.7835	0.30149	0.93272
-0.78708	-0.01755	-0.42053
-0.79656	-0.3593	0.37382
-0.80073	0.79512	0.28752
-0.80246	-0.01601	0.42256
-0.80351	0.78843	0.1901
-0.8069	-1.58794	-0.58694
-0.80831	-2.25814	-0.99124
-0.81693	-1.22735	-0.7737
-0.82713	-1.07514	-0.93554
-0.82781	-1.07074	0.31893
-0.82912	-1.05921	-2.92281
-0.82994	-2.20925	-1.47068
-0.83811	-1.85455	-1.20645
-0.84018	0.77771	0.17369
-0.84501	-1.60024	-1.07847
-0.84689	-1.07551	-1.49129
-0.86035	0.09963	-0.33218
-0.86789	0.07942	0.76727
-0.86819	-0.48332	-0.29484
-0.87894	-1.66207	-1.32879
-0.892	-1.74233	-1.07041
-0.89405	-0.76858	-0.87345
-0.8971	-0.10557	-1.67641
-0.89962	-1.74335	-0.96515
-0.92528	0.16748	-1.09363
-0.92617	-0.72245	-1.23277
-0.93417	-1.35779	-1.41562
-0.94819	0.01812	-0.74293
-0.95299	-1.93082	-1.85487
-0.95512	0.25852	-0.87206
-0.97364	-0.86733	-1.49702
-0.97564	-1.96496	-1.22068
-0.98092	0.45034	0.36384
-0.98764	0.05722	0.90418
-0.99136	-0.75054	0.36683
-1.00455	0.67828	-1.1877
-1.00559	-1.26532	-0.46232
-1.00658	0.45771	-1.03965
-1.00854	1.76222	-0.13851
-1.01332	0.14709	-0.25091
-1.01639	1.23761	-0.9608
-1.01823	0.80624	0.96838
-1.04525	-2.79695	-2.46253
-1.05549	0.31419	0.67496
-1.05784	-0.66139	-0.91332
-1.06282	-1.55155	-0.9402
-1.06363	-0.70338	-0.7971
-1.06374	-1.6669	0.4257
-1.06957	-0.08699	0.37051
-1.0715	-2.11356	-1.38524
-1.0847	0.30051	-1.40404
-1.10874	-1.16195	-1.20349
-1.11505	0.20301	-0.83289
-1.1232	-2.3836	-2.02663
-1.12813	-1.38394	-0.15999
-1.12862	0.03421	-0.97504
-1.14194	-0.47333	-1.60717
-1.14286	-0.09025	-0.13608
-1.15453	-0.27201	-1.00592
-1.15618	0.37877	0.5756
-1.1766	-0.49162	-0.34328
-1.17961	0.69596	0.74974
-1.19537	-1.52001	-0.74069
-1.22269	-2.60108	-1.44425
-1.23363	-0.05756	-2.01223
-1.25033	1.46154	-0.78524
-1.25343	-0.00398	-1.52127
-1.25736	-1.68658	-1.37407
-1.26698	0.07772	-0.3584
-1.27017	-0.47773	0.46815
-1.28797	0.32142	0.64236
-1.31931	-0.47426	-0.7851
-1.3255	0.52938	0.36369
-1.32577	-0.36818	-1.14331
-1.32643	-0.54208	0.20125
-1.34124	-2.65021	-2.19127
-1.3494	-2.17631	-0.59575
-1.3697	1.67663	0.81963
-1.37961	0.77477	-0.15693
-1.39816	-1.57566	-2.11624
-1.41857	-0.48322	-0.35917
-1.42733	-0.95055	-0.6074
-1.44026	-0.33871	-0.84935
-1.48861	-0.8028	-1.40942
-1.49404	0.9563	0.48583
-1.49787	0.49977	-0.0586
-1.50262	0.53907	-0.98252
-1.50357	-1.41938	-1.5677
-1.52931	-1.199	-1.04703
-1.53408	-1.61425	-0.85932
-1.54278	0.45907	-1.56397
-1.57969	-0.79679	-0.44047
-1.59782	-1.09054	-0.40264
-1.60527	-1.82925	-0.2703
-1.61759	0.24757	-1.10796
-1.62919	-0.45339	-1.26482
-1.63195	-1.08693	-0.58183
-1.63329	-1.01187	-0.53462
-1.64103	-0.39548	0.30274
-1.64363	-1.01765	-1.0153
-1.64816	-0.67299	-1.38288
-1.74079	-0.44074	-0.6787
-1.76151	-1.49984	-1.52862
-1.78747	-3.08953	0.20115
-1.79228	-1.90102	-1.81593
-1.80513	0.54165	0.84413
-1.81617	-1.21713	-2.03262
-1.85563	-2.06198	-0.49602
-1.86213	-2.63167	-1.61864
-1.88336	-0.49729	-0.89676
-1.98711	-2.07522	-0.75447
-2.03942	-2.82157	-1.23507
-2.08399	-0.38586	-1.89498
-2.10101	-2.67452	-1.79704
-2.23287	-1.92349	-1.99757
-2.2504	-2.43874	-1.03731
-2.52921	-2.9237	-0.88803
-3.23805	-3.82531	-3.0937
-3.25404	0.1086	-0.81812

## Sheet: Table S2
Sensitivity of Elesclomol to Cancers from GDSC (Z-Score)
ACC	ALL	BLCA	BRCA	CESC	CLL	COREAD	DLBC	ESCA	GBM	HNSC	KIRC	LAML	LCML	LGG	LIHC	LUAD	LUSC	MB	MESO	MM	NB	OV	PAAD	PRAD	SCLC	SKCM	STAD	THCA	UCEC
-1.23004	-1.89017	-2.29129	-2.44749	-1.83472	0.34266	-0.97404	-1.48559	-2.08872	-2.19091	-1.83059	-1.99367	-1.42059	-0.95886	-1.99299	-1.68582	-2.55487	-1.05211	-1.42479	-1.5794	-1.05805	-2.39003	-2.32423	-1.94955	-1.29274	-1.32805	-2.26727	-2.59145	-2.88955	-1.04001
	-0.43899	-1.68859	-2.26332	-1.49363	1.05606	-0.44183	-1.21293	-1.32412	-1.30827	-1.6752	-1.39138	-1.43107	-0.59353	-1.95298	-1.09181	-1.61115	-0.78931	-0.93586	-1.36414	-1.02026	-1.62368	-2.14107	-1.81983	-1.23225	-1.30402	-2.09985	-1.97516	-2.19967	-0.86559
	-0.4245	-1.31942	-1.15735	-1.15521	1.14171	-0.42382	-1.12474	-1.20527	-1.28877	-1.64743	-1.36082	-1.22239	-0.31269	-1.62277	-1.04289	-1.43318	-0.48781	-0.44243	-1.23098	-1.01038	-1.59485	-1.98923	-1.7712	-1.11602	-1.13182	-1.7511	-1.24416	-1.7821	-0.83695
	-0.32043	-1.33921	-0.98032	-0.9947		-0.38961	-1.01193	-1.03502	-1.28367	-1.48317	-1.34603	0.12787	0.27805	-1.24863	-0.99699	-1.31686	-0.33058	-0.03113	-0.87347	-0.7347	-1.3419	-1.8248	-1.51267	-0.80238	-1.106	-1.67629	-1.25153	-1.14126	-0.50169
	-0.26073	-1.12079	-0.92136	-0.81314		-0.35148	-0.81473	-0.96786	-1.14224	-1.50765	-1.01664	0.12471	0.43792	-1.05187	-0.82697	-1.20445	-0.14332		-0.84646	-0.64538	-1.15693	-1.7886	-0.99567	-0.20075	-0.99256	-1.61065	-0.99159	-1.13749	-0.32949
	-0.09588	-0.97469	-0.87665	-0.77477		0.14921	-0.61603	-0.8254	-1.14943	-1.3354	-1.01934	0.12795	0.6749	-0.79861	-0.6408	-1.16695	-0.08866		-0.63379	-0.52645	-1.11515	-1.65914	-0.93243	1.08922	-0.92156	-1.48941	-0.98003	-1.10693	-0.17317
	0.11229	-0.78585	-0.67383	-0.40764		0.13416	-0.56223	-0.72709	-1.01502	-1.2425	-0.99553	0.42764	0.95656	-0.49767	-0.57316	-1.13891	-0.01179		-0.50905	-0.51362	-0.9901	-1.55778	-0.824		-0.89855	-1.07758	-0.69039	-0.34889	0.6672
	0.58413	-0.74946	-0.66254	-0.04852		0.14296	-0.52527	-0.69876	-0.9872	-1.26446	-0.95947	0.57487	1.08506	-0.41786	-0.50532	-1.04118	0.03089		-0.48212	-0.5029	-0.8787	-1.30571	-0.62575		-0.66044	-1.00902	-0.03168	-0.21568	0.68132
	0.61731	-0.69883	-0.67611	-0.00386		0.18407	-0.45425	-0.62156	-0.84426	-1.13991	-0.81538	0.72607	1.37805	-0.39282	-0.33961	-1.03178	0.38983		-0.29932	-0.5181	-0.83269	-1.28328	-0.53532		-0.42514	-0.90778	0.0179	-0.20699	0.94206
	0.79821	-0.65845	-0.64632	0.13866		0.08554	-0.29158	-0.56074	-0.75227	-0.94844	-0.8165	1.09239	1.3022	-0.28051	-0.32519	-0.94968	0.37655		-0.23776	-0.13242	-0.65939	-1.19634	-0.57579		-0.32395	-0.83552	0.18304	0.01536
	0.56664	-0.5423	-0.64291	0.37274		0.35621	-0.29517	-0.40019	-0.70818	-0.93072	-0.70851	1.39616		-0.38089	-0.31831	-0.95113	0.56031		-0.14004	-0.05424	-0.59598	-1.19032	-0.57434		-0.19389	-0.6956	0.39586	-0.00064
	0.6428	-0.31997	-0.56929	0.49621		0.2881	-0.19317	-0.21246	-0.71569	-0.92365	-0.63156	0.98467		0.23685	-0.31564	-0.93512	0.71447		-0.06169	0.26889	-0.50914	-1.1355	-0.31421		-0.14576	-0.67171	0.60531	0.16515
	0.83357	-0.21245	-0.53101	1.19683		0.34405	0.08996	-0.21009	-0.6707	-0.90257	-0.41014	1.18313		0.68392	0.04036	-0.88959	0.79361		0.04721	1.15306	-0.34806	-1.06859	-0.28662		-0.01767	-0.64883	0.62016	0.1384
	0.97675	-0.16154	-0.53112	1.37575		0.33559	0.10779	-0.17113	-0.58035	-0.83183	-0.33324	1.15649		0.6321	0.85506	-0.87449	1.18911		0.23596	1.31849	-0.27991	-0.9787	-0.25702		0.01863	-0.60338	0.54501	0.38251
	1.0024	-0.06798	-0.46085			0.5368	0.18486	0.19314	-0.53416	-0.78444	-0.39946	1.28458		1.01575	1.50363	-0.87066	1.25843		0.48927	1.48784	-0.24458	-0.99431	-0.12661		0.16019	-0.45057	1.19964	0.33216
	0.88226	-0.10627	-0.47981			0.67048	0.57672	0.20287	-0.50212	-0.65501	-0.33205	1.40629		1.13241	1.51569	-0.84815			0.63102	1.40733	-0.04608	-0.953	-0.14784		0.38506	-0.39281	0.8021	0.54282
	0.87499	0.31363	-0.4565			0.87119	0.76927	0.15181	-0.43592	-0.6485	-0.18332	1.6193		1.42617		-0.8485			0.56538	1.57176	0.01077	-0.80041	0.01426		0.29352	-0.41177	1.11646
	1.16532	0.74931	-0.50188			0.66509	0.76957	0.30472	-0.49536	-0.63965	-0.19265	1.53455				-0.7377			1.02114	1.62081	-0.00033	-0.61644	-0.03597		0.49729	-0.35461	1.06511
	1.36145	1.50679	-0.39881			0.8013	0.99402	0.20372	-0.3415	-0.58417	0.12936	1.63157				-0.65067			0.91703		0.07639	-0.50701	-0.06992		0.4058	-0.28801	1.29704
	1.29459		-0.21532			0.85109	0.73766	0.3533	-0.27276	-0.5477	0.01546	1.57304				-0.52232			1.25477		0.21225	-0.35708	0.04669		0.78455	-0.22946	1.19971
	1.4748		0.07045			0.74576	1.02405	0.57819	-0.26633	-0.53854	0.1121	1.56676				-0.48668			1.21955		0.19024	-0.23813	0.35119		0.79612	-0.22964	1.23764
	1.5139		-0.0238			0.7883	0.98074	0.5099	-0.26309	-0.42985	0.14469	1.60818				-0.45358					0.33372	-0.21514	0.58554		1.03288	-0.09756	1.3193
			0.29903			0.79208	1.03586	0.62884	-0.06031	-0.4142	0.06914	1.59666				-0.30838					0.40449	-0.09234	0.61133		0.85346	-0.09044	1.3581
			0.10783			1.19722	0.90154	0.71871	0.35942	-0.29917	0.38328	1.55713				-0.33383					0.42468	0.17795	0.66547		1.02389	-0.17736
			0.28496			1.1754	0.96633	0.84351	0.43905	-0.30975	0.49198	1.55512				-0.24918					0.73516	0.44253	0.70058		1.01235	-0.20623
			0.30406			1.0483	1.35357	0.59363	0.54052	-0.28463	0.56836	1.61988				-0.16216					0.71726	0.32157	0.74531		0.96652	-0.08109
			0.18638			0.99184	1.28726	0.62855	0.44793	-0.24754	0.74197					-0.19158					1.0609	0.27564	0.86432		0.98403	-0.07098
			0.54182			1.34313	1.61741	0.86715	0.49734	0.14682	0.7184					0.0076					1.52711	0.75729	1.33392		1.27252	-0.05107
			0.67659			1.21202	1.40652	0.89716	0.68972	0.39667	1.25765					-0.09133					1.57146	0.55986	1.50644		1.01325	0.03254
			0.58389			1.25792	1.65311	1.13503	0.78011	0.62384	1.44021					-0.07217						0.66885	1.58439		1.17164	0.03028
			0.44182			1.37489		1.16053	0.59037	0.7726	1.506					0.06822						0.66772			1.18508	-0.07688
			0.88389			1.33802		1.15775	0.897	0.64135						0.02902						0.70203			1.21431	-0.0091
			0.5675			1.41053		1.2884	0.76807	0.64878						-0.13369						1.12996			1.17259	0.18434
			0.64362			1.42381		1.35528	0.98822	0.60933						-0.01097									1.07522	0.31205
			0.72657			1.54985		1.56442	1.3988	0.74844						0.18457									1.50009	0.39442
			1.04818			1.29263				0.80362						0.20227									1.44253	0.42911
			1.07586			1.24305				0.92453						0.17014									1.37353	0.3144
			1.08382			1.38978				1.14179						0.45028									1.49811	0.45134
			1.13671			1.47825				1.6014						0.48354									1.30194	0.49825
			1.17998			1.29744				1.59948						0.56397									1.39732	0.65599
			1.25197			1.49779										0.63976									1.54407	0.50235
			1.2977			1.59019										0.54243									1.45479	0.58541
			1.38062			1.59618										0.73539									1.35434	0.7215

## Sheet: Table S3
ABC1 proteomics						HEK SLC31A1 proteomoics			GO0005739		GO0019538
Gene Name	LOG2FC(100/Cont)		Gene Name	LOG2FC(40/Cont)		Gene Name	LOG2FC(Cu/Cont)		URS0000605E00_9606		FAM135B
CCDC138	-3.04738		SCARA3	-3.45612		TRNT1	-2.40508		URS00021ED9A3_9606		FAM135A
SCARA3	-2.85191		UPK2	-2.61418		POLR2L	-2.30116		URS000074E547_9606		UGT2A3
CERCAM	-2.61573		UGCG	-2.40355		ERBB3	-2.22734		URS00006D8FF2_9606		ASTE1
DNA2	-2.45112		CERCAM	-2.32398		TIMM13	-1.84354		URS0000547024_9606		REC114
MSRB2	-2.40157		SAPCD2	-2.27585		PPIA	-1.80725		URS00008F947B_9606		KRBA2
UPK2	-2.34932		MSRB2	-2.15297		THOC7	-1.76026		URS00021ED93A_9606		LANCL3
CPZ	-2.31423		DNA2	-2.10704		LAMTOR5	-1.73357		URS000019B78E_9606		RRP15
CDCA7L	-2.2811		CCND1	-2.07642		MRPL37	-1.6545		URS000055128B_9606		PP2D1
SAPCD2	-2.27938		AZIN1	-2.07051		WBP4	-1.65033		PRORP		PPM1J
ITM2C	-2.27236		CDC25B	-2.04238		ANP32B	-1.62223		TIMM29		HACD1
LRP11	-2.13927		IER5	-2.01397		RANBP1	-1.60494		TRNT1		HACD2
COL1A2	-2.13587		CDT1	-1.93472		NTHL1	-1.58018		AGMAT		PGAP4
CDC25B	-2.08048		SCD	-1.90565		PIGK	-1.57739		RNF122		MMADHC
SORL1	-2.02348		SHQ1	-1.84004		RXRB	-1.52153		PPM1K		LIAT1
PCDHB8	-1.88173		MRPS18C	-1.82758		STX4	-1.51794		METTL4		THAP4
CRISPLD1	-1.87573		PCDHB8	-1.82329		NRDC	-1.50135		RNF144B		DALRD3
CDT1	-1.8388		USP1	-1.82146		MGST1	-1.47634		V9GY18		TPST1
AKIRIN2	-1.81802		LRP11	-1.81393		AMER2	-1.41892		AGK		TPST2
SREBF1	-1.81508		TIMM13	-1.8059		CAAP1	-1.41086		TFB1M		PEDS1
SCD	-1.8121		NARF	-1.79248		FAM234A	-1.4105		GCLM		PRORSD1P
FREM2	-1.79448		RNF187	-1.76818		MRPS17	-1.40391		GCLC		RHBDL2
ACSF2	-1.78695		MIDN	-1.76625		CRK	-1.37029		COQ5		ABHD14B
UGCG	-1.74717		HMGCS1	-1.7622		SNAPIN	-1.36124		MRPS18B		URM1
USP1	-1.71876		CDCA7L	-1.7464		ACTR1A	-1.35521		TMEM65		RIMKLA
CYP51A1	-1.71286		PTOV1	-1.74619		RMDN1	-1.35308		ARMCX2		RIMKLB
P4HTM	-1.70627		SKI	-1.71391		HNRNPK	-1.35042		NFS1		UGT2B15
CBX6	-1.68866		P4HTM	-1.70679		NRXN3	-1.34504		COQ7		UGT2B7
RBM3	-1.67397		KLHL13	-1.68355		CTBP1	-1.34229		FLVCR1		SGK494
FAT4	-1.67031		TOGARAM1	-1.67986		TPM2	-1.3336		HEBP2		M0R2N6
TIMM13	-1.6329		ASH1L	-1.67367		VRK1	-1.32912		UBIAD1		FAM170A
IL6ST	-1.63011		STK40	-1.67136		LAMTOR3	-1.32696		BTD		NUDT19
PTOV1	-1.61313		MTO1	-1.66882		PSMB6	-1.31376		SMIM4		ZXDA
TIMP3	-1.58955		CDK5RAP1	-1.64447		HIRIP3	-1.29895		DHX30		SFMBT2
PHF12	-1.57621		RBM3	-1.62831		PRIM1	-1.28384		ACSM3		ZXDC
COQ8B	-1.57472		ACSF2	-1.6256		POLR2H	-1.28365		MTERF3		UGT2B4
TP53	-1.57281		EHHADH	-1.62045		RTN4IP1	-1.27885		MAIP1		UGT2B17
MT2A	-1.54758		CPZ	-1.61987		CRTAP	-1.27138		SURF1		UGT2B10
NTHL1	-1.52527		UBL5	-1.61042		PAIP1	-1.26592		NUBPL		ZXDB
KLHL8	-1.48842		AARS2	-1.60248		RTL8C	-1.2622		GDAP1		C9orf64
ATF6	-1.48815		TET3	-1.60005		RRP1	-1.25932		NLRX1		FAR2
PAM	-1.47851		FAT4	-1.59807		BORCS6	-1.25526		ARG2		PAICS
NSUN5	-1.46895		CHCHD2	-1.57771		SEC61B	-1.25159		BLOC1S1		KBTBD2
FN1	-1.46607		AKIRIN2	-1.56139		SNRNP40	-1.24763		TCAIM		ABHD3
POLE	-1.44147		TRIM26	-1.55779		NAA40	-1.24588		MMP9		A0A2R8Y6J1
MRPS18A	-1.43777		NTHL1	-1.54177		CUTC	-1.23326		SESN2		ZBED9
VGLL1	-1.43279		AMD1	-1.5263		FADS2	-1.22823		GADD45GIP1		MBNL3
CDC20	-1.43185		TUBB3	-1.52071		PRTFDC1	-1.22474		SLC9B2		SRBD1
SORT1	-1.43027		PLEKHA8	-1.5196		CKMT1A	-1.22211		GRPEL2		FAR1
AARS2	-1.41918		GLRX5	-1.51376		TSC22D3	-1.21004		TMEM135		PTPN21
ATF6B	-1.41283		CRISPLD1	-1.49564		METTL15	-1.20853		PLAUR		U2SURP
IFT122	-1.40686		ARL16	-1.4711		DNASE2	-1.20169		MRPL37		RBMS1
SGSM3	-1.3975		RTKN2	-1.46943		POLB	-1.19778		PRKN		RPL39P5
VASN	-1.37862		CCDC85B	-1.44635		PPIF	-1.19613		ACSM5		MCTS2
AHR	-1.36802		PPTC7	-1.42901		RPS15A	-1.19128		SLC25A24		SRRD
ITM2B	-1.36639		ITGB4	-1.42802		MRPS23	-1.19061		ATP5PF		RBM42
PRELID1	-1.36282		COQ8B	-1.41517		ENTPD5	-1.1801		ALKBH1		TGM7
ZNF503	-1.35799		SBNO2	-1.39959		OXA1L	-1.16242		AAMP		PPP1R2P1
POLD1	-1.34953		ZWINT	-1.39498		LIG3	-1.15558		GPAT2		PPP1R2B
NOTCH3	-1.33898		KNSTRN	-1.39297		BCAP31	-1.15487		ADCK1		RBM25
SPINT2	-1.32423		CHPF	-1.37889		FKBP3	-1.14777		LDHAL6B		PPP1R2
FAT1	-1.31507		LZTR1	-1.37718		TRIM24	-1.14554		RAB32		WDR6
CHCHD2	-1.2917		ALKBH1	-1.37667		SLC39A14	-1.14474		SARM1		MBNL2
TOGARAM1	-1.28869		SDHA	-1.36891		RBM3	-1.11006		LACTB		CELF6
MAEA	-1.28332		VGLL1	-1.36028		LSM7	-1.09339		MTRNR2L5		RBM39
GFM1	-1.28266		BUB1	-1.3583		AK4	-1.09031		CCDC51		SMU1
SBNO2	-1.28196		DHRS1	-1.35607		ADCY9	-1.08881		HYKK		CELF5
FBXL6	-1.27505		AHR	-1.34342		KIF5A	-1.08463		ERBB4		STPG4
GRN	-1.26881		ASB6	-1.34253		UBP1	-1.08197		NDUFA4		ARL6IP4
HERC4	-1.26371		ITM2B	-1.33079		HNRNPF	-1.08099		PET117		RBMY1D
FURIN	-1.26139		CALCOCO2	-1.32804		SLC1A3	-1.07875		PPP1CC		RBMY1E
COL7A1	-1.26022		LTV1	-1.30094		CST3	-1.07418		TBC1D21		RBM6
SETX	-1.25321		SARAF	-1.29962		FIS1	-1.07033		ALDH1L2		SRD5A3
ANKRD52	-1.23304		MELK	-1.27507		CDK6	-1.06633		RPUSD2		RBMY1C
FBXO5	-1.23279		NCOA4	-1.27233		ASAH1	-1.06281		COX6B2		CTIF
HLA-C	-1.22824		PEX1	-1.26284		POLE2	-1.06171		DHRS13		PYM1
KIAA0513	-1.21506		MARCHF7	-1.26149		CD59	-1.06033		MICU2		PAIP2
USP22	-1.20668		TP53	-1.24919		SLC25A10	-1.05856		DNM1L		HACD4
CISD3	-1.20664		ASB8	-1.23762		CDK5RAP1	-1.05846		CHPF		YAE1
NR2C1	-1.20493		PINK1	-1.22514		COQ8A	-1.05834		POLRMT		RHBDL3
FGFR1	-1.2046		CEP55	-1.21879		CXXC1	-1.05815		PDE2A		LIPT1
TCF12	-1.2022		MRPL34	-1.21813		MYL12B	-1.0545		SLC25A52		RHOXF2
ESPL1	-1.20017		IL6ST	-1.21505		STAMBPL1	-1.05208		KAT2A		RHOXF2B
APLP2	-1.19647		CISD3	-1.20925		OLFML3	-1.04668		GPER1		ZMYND8
BRIP1	-1.19626		SGSM3	-1.20867		SDC1	-1.04375		COX7B2		FAM220BP
GOLM1	-1.19328		FAT1	-1.20852		PRUNE1	-1.04194		C10orf67		FAM220A
RTN4R	-1.19209		FREM2	-1.20159		PTBP3	-1.03782		NUDT1		TMEM208
ZMYM2	-1.19093		MIIP	-1.19851		GSTK1	-1.03371		BCL2L10		SREK1IP1
MCM8	-1.18969		CLU	-1.19816		NOP16	-1.03017		NRGN		TAFAZZIN
MDK	-1.18464		FN1	-1.19459		AK2	-1.02733		MRS2		ZSCAN2
LTBP1	-1.18128		KLHL8	-1.18742		FMNL3	-1.02641		NDUFS8		ZFP41
SPINT1	-1.17779		IFT122	-1.1862		GLA	-1.0264		AP3B1		RBMS2
FAM110A	-1.1703		DHDDS	-1.18595		SERPINI1	-1.02356		AKAP1		TMUB2
CST3	-1.16956		CYP51A1	-1.18389		DNAJC25	-1.02321		MRPS31		OARD1
GLRX5	-1.1682		RNF6	-1.18282		UROD	-1.02026		COA5		YY1AP1
MELK	-1.16795		CST3	-1.17678		NEK7	-1.01735		ACAD11		THAP9
FABP5	-1.16516		POLR2K	-1.17187		NR2F1	-1.01267		BCAP31		NANOS2
TCF3	-1.15983		NR2C1	-1.16973		UHRF1BP1	-1.01226		NUDT13		SFMBT1
APP	-1.15921		SREBF1	-1.16953		NIPSNAP3A	-1.01049		LDHD		TTC7B
GEN1	-1.15361		ITM2C	-1.16913		ASS1	-1.00989		GPT2		KLHL8
KIF18B	-1.15162		SLC38A2	-1.16874		FNTB	-1.00521		IDH3G		TBL1Y
MIIP	-1.14165		POLE2	-1.16759		KRI1	-0.996524		VPS13C		ZNF410
PPAT	-1.14095		MPZL1	-1.16474		GPC4	-0.995763		SFXN5		LSM14B
IGFBP3	-1.13418		MTMR4	-1.16249		GCSH	-0.995556		DNA2		ID2B
UBL5	-1.13319		FGFR1	-1.15955		COL6A1	-0.992943		SDHA		ZNF654
ZWINT	-1.13253		SDF4	-1.15935		MTFR1	-0.991842		OXA1L		MED13L
HIPK1	-1.13156		PRORP	-1.14796		UBE2N	-0.99092		UQCRB		FOXL3
NARF	-1.12983		FAM111A	-1.14704		H2BC20P	-0.989639		DAO		FOXD4L1
PHLPP1	-1.129		BTF3	-1.14536		VIM	-0.988606		MFN1		ISX
KLHL13	-1.12828		NEU1	-1.14263		SLC38A10	-0.983305		SLC25A53		FOXI2
NEU1	-1.12345		NAA40	-1.14047		G3BP1	-0.980476		ATCAY		FOXI3
FPGS	-1.11794		IFIH1	-1.13986		FOXK2	-0.978028		KARS1		FOXD4L5
N4BP2L2	-1.11483		MIB2	-1.13576		GLG1	-0.977938		LARS2		ZBTB24
CHURC1-FNTB	-1.10883		AMMECR1	-1.13264		SEC24D	-0.976443		MRPL30		NKX1-2
POLD2	-1.10856		ATF6B	-1.12904		NDUFA4	-0.972408		CIAPIN1		FOXB2
IGFBP5	-1.10819		MCL1	-1.12272		GAS1	-0.970896		MRPL38		ANHX
FSTL1	-1.09742		N4BP2L2	-1.12127		PSMA5	-0.970078		SLC25A38		NKX2-4
TET3	-1.09533		UCK2	-1.11662		TATDN1	-0.966647		ACO2		FOXD4L6
PEX1	-1.09414		TSTD2	-1.11473		LAMP2	-0.965654		MIPEP		FOXD4
PRORP	-1.08935		GEN1	-1.11387		NRCAM	-0.954636		AFG1L		FOXD4L3
IFIH1	-1.0878		MRPL37	-1.11343		YIF1B	-0.951934		SCO2		FOXD4L4
DHRS1	-1.08589		ARL4C	-1.10326		ANXA4	-0.942493		NDUFA8		ZBTB48
CREB3L2	-1.0833		DCDC2	-1.10302		SDHB	-0.939925		TMEM14A		ZNF445
PLEKHG4B	-1.07928		ATF6	-1.10093		UBXN6	-0.938251		DMAC2L		ZFP69
BUB1	-1.07701		HELLS	-1.09777		SNRPD3	-0.933424		PTCD2		ABHD15
DAP	-1.07305		CHEK1	-1.09743		CDKN2AIPNL	-0.928589		SLC25A43		PABPC4
B4GAT1	-1.06913		PDCD2	-1.09546		GLDC	-0.923525		TXN2		ZNF22
CDC7	-1.06211		ZNHIT1	-1.09339		GGH	-0.922733		HSD17B10		DPH1
SDF4	-1.05865		SNX3	-1.09156		SELENOO	-0.921907		RTL10		DPH2
PLEKHA8	-1.0577		KDM4A	-1.0909		ATG3	-0.920453		COX20		ELP6
LGMN	-1.0504		ASPM	-1.08495		BCKDK	-0.916004		CASQ1		LARP6
FBXO3	-1.04861		CDC42EP3	-1.08482		ABRAXAS1	-0.915884		PTPMT1		ASNSD1
ZGRF1	-1.04402		EARS2	-1.08397		DNMT3A	-0.912449		NDUFB9		DEPP1
CENPE	-1.03838		H2BC20P	-1.08327		FBXO4	-0.909869		COX11		ZNF518A
STIL	-1.03446		ELP3	-1.08263		ISY1	-0.907282		APOOL		ZNF329
POLE2	-1.02902		ZGRF1	-1.07986		GSTM2	-0.898864		RNASET2		ZNF865
SDHA	-1.02678		SPC24	-1.07968		SH3BGRL2	-0.895033		ARMC12		ZNF80
MET	-1.02673		SORL1	-1.07013		ARHGAP17	-0.889381		MRPL52		ZNF567
SOGA1	-1.02379		SFMBT2	-1.06845		TOMM22	-0.886694		NDUFAF8		ZNF564
MBTPS1	-1.0184		MIS18BP1	-1.06832		SNTB2	-0.885092		AGXT2		ZNF497
RTEL1	-0.998404		KDM4B	-1.06821		COQ3	-0.883523		ISCA2		SALL3
MPLKIP	-0.992559		POLD1	-1.06726		SLIT2	-0.883381		NLN		ZNF646
MRPS18C	-0.992376		KIAA0513	-1.05729		CLN5	-0.880791		PIP5KL1		ZNF613
PDCD2	-0.990761		CENPE	-1.05703		SMYD2	-0.879565		ATAD3B		ZNF649
CCNB2	-0.990135		LAMTOR5	-1.05288		SIX5	-0.879484		ATG4D		ZNF652
MRPS18B	-0.98953		MRPS18B	-1.05216		SRSF9	-0.879032		DUT		ZNF518B
MEGF8	-0.988019		MRPS23	-1.04918		PRDX2	-0.878915		IFIT2		ZFP3
MTO1	-0.987627		CHURC1-FNTB	-1.0478		ITGB5	-0.878332		IFI6		ZNF662
RTKN2	-0.985973		PLEKHG4B	-1.04698		RPL11	-0.877305		RCC1L		ZNF787
TCTN3	-0.980111		NCAPG2	-1.04433		MRPL33	-0.877293		MRPL1		ZNF284
ZMYM3	-0.973054		TCF3	-1.04296		YWHAG	-0.877072		MRPL4		ZNF382
DOT1L	-0.972864		MAGED1	-1.03887		DECR2	-0.876236		MRPL9		ZNF648
ATRN	-0.96775		GRAMD2B	-1.0386		RPS5	-0.873431		MRPL13		ZNF618
ASH1L	-0.964076		CCPG1	-1.03759		MAIP1	-0.872284		MRPL20		ZNF707
NCAPD3	-0.963104		MAEA	-1.03479		EHMT2	-0.866408		MRPL32		ZNF740
PWWP2B	-0.962485		ZNF703	-1.03126		GINS3	-0.859532		OXCT2		ZNF667
IGF2	-0.961915		HLA-C	-1.02745		DDX17	-0.859522		TMEM14DP		ZNF691
ITGB4	-0.958702		KIF13B	-1.02476		SFXN1	-0.857409		CISD2		ZNF70
ELP3	-0.958612		PLAAT3	-1.02376		EPHA3	-0.856929		HRK		GLI4
CKS2	-0.958564		POLE	-1.02354		BTF3L4	-0.856743		SLC25A47		ZNF501
IRF2BP2	-0.957708		KMT5A	-1.02328		HNRNPC	-0.856251		GARS1		ZBTB47
CCDC85C	-0.956039		PWP1	-1.01122		ECHDC1	-0.856021		UBB		ZNF835
ASB8	-0.955988		ELL2	-1.00902		RBM4	-0.854241		AIP		ZNF280C
THSD7A	-0.955736		MKLN1	-1.00717		CKS2	-0.851327		EYA2		ZNF510
DHX32	-0.952759		LYPLAL1	-1.00708		FOXRED1	-0.850712		HAX1		ZNF221
KMT5A	-0.950679		IBA57	-1.00641		CHP1	-0.849729		CPOX		ZNF660
CDC42EP3	-0.949173		POLD2	-1.00067		IMMT	-0.849319		FZD9		ZBTB3
THAP5	-0.94878		ETFDH	-1.00018		NOTCH3	-0.848553		TK2		ZNF768
GAS1	-0.947761		KPNA2	-0.997018		COX15	-0.847262		ATP5F1C		ZNF280A
NSD1	-0.943765		CDK2AP1	-0.991854		MAP2K6	-0.846676		RNF185		ZNF763
TRIM26	-0.940878		UPK1B	-0.988258		TGFBRAP1	-0.846193		MRM3		ZNF362
CDK5RAP1	-0.9393		ISCA2	-0.986378		NDUFA5	-0.84574		SLC25A19		LEUTX
SHQ1	-0.937284		HAUS5	-0.984166		ATP6V1B1	-0.842356		NAXD		ZNF671
KNSTRN	-0.932306		NXT1	-0.983562		NUP93	-0.837428		MCAT		ZNF644
C16orf70	-0.930373		STXBP4	-0.978499		BET1	-0.836255		SPATA18		CPHXL2
TXNL1	-0.929507		LAMTOR3	-0.9773		ALKBH1	-0.834868		WASF1		CPHXL
ZNHIT6	-0.928102		PHLPP1	-0.969682		POLD1	-0.833439		MRPS27		ZNF821
USP48	-0.924846		MPG	-0.966471		MSRB2	-0.832425		TP53		IKZF2
MATN2	-0.924494		PPRC1	-0.965138		HOMER1	-0.831985		AUH		ZNF579
GPATCH4	-0.924485		CHMP5	-0.960538		PIGS	-0.828679		RNF5		EWSR1
CKS1B	-0.923386		GFM1	-0.958783		CPVL	-0.827739		PARG		ZNF383
RDH10	-0.921819		FBXW11	-0.957559		SCFD1	-0.825565		PPARGC1B		ZNF576
MCL1	-0.921588		DAP	-0.956061		VPS29	-0.825548		SUPV3L1		ZNF783
KEAP1	-0.919008		PRELID1	-0.952953		EZH2	-0.824065		TOMM40		ZNF280D
SLIT2	-0.918046		ZNF706	-0.952641		LMNB1	-0.822966		SPG7		TPRX1
USP37	-0.916531		DGCR6L	-0.95193		CHID1	-0.82049		PDSS2		NANOGP1
MIB2	-0.914415		ATF7IP	-0.95009		CLPP	-0.820179		UQCC3		LOC402624
ASPM	-0.914145		CKS2	-0.948003		MIX23	-0.818704		PDHX		ZNF524
MID1IP1	-0.913146		PAPOLG	-0.945969		DCTPP1	-0.816417		DDHD2		ZNF710
ELP4	-0.912007		CBX6	-0.945701		NUDT21	-0.815282		TUG1		ZNF771
ETNK1	-0.910348		STIL	-0.945349		B4GAT1	-0.81307		TOMM70		ZNF672
FBLN1	-0.909935		TIMP3	-0.944635		DDT	-0.811702		SLC25A16		ARGFX
CLU	-0.909057		FSD1	-0.94291		SENP3	-0.811226		ETFBKMT		DPRX
ADAMTS1	-0.908476		RRM2	-0.942569		ZMIZ1	-0.810843		SUOX		ZNF581
NCOA4	-0.908348		FAR1	-0.940002		ANXA5	-0.810651		ACADS		ZNF316
RNF149	-0.906158		CRTAP	-0.93683		MBD6	-0.802778		DLST		ZNF280B
ELP1	-0.903876		ZFAND5	-0.933897		PRPS1	-0.801832		TRMT10C		SON
HMGCS1	-0.903549		GLRX2	-0.93355		GALK1	-0.801736		TOMM20L		CRABP1
PODXL2	-0.898001		NCAPD3	-0.933144		NUMA1	-0.79819		MPC1L		TTC37
HSPG2	-0.896516		EDRF1	-0.932575		SLC9A6	-0.797257		TFAM		CIAO1
CDK4	-0.891707		ADAM15	-0.930972		ERI3	-0.797158		RACK1		DLX4
RNF187	-0.891362		ETNK1	-0.930502		APTX	-0.796406		TDH		ZNF3
ZNF217	-0.890394		KIF20B	-0.929514		EML2	-0.786113		MRPS24		FOXL1
LRCH4	-0.889546		DPH1	-0.927053		GID8	-0.785291		AVP		FOXE1
ANKRD27	-0.88928		PIAS1	-0.925489		SLC27A4	-0.785186		PLN		PAIP2B
EHHADH	-0.888754		KCTD10	-0.924581		GOLM1	-0.783772		TYMS		RBP1
CALCOCO2	-0.888364		TWSG1	-0.921162		GTF2IRD1	-0.783372		MRPL41		MCTS1
DYNLL1	-0.885092		EURL	-0.919205		GOLPH3	-0.781692		ALDH5A1		LARP4
MTMR4	-0.884914		CEP164	-0.918004		MRPL20	-0.781496		NDUFA11		NDUFAB1
HELLS	-0.879706		ELP1	-0.914669		CADM4	-0.780652		RHOT1		TRMT112
TSEN34	-0.876991		RSL24D1	-0.913729		TMEM9B	-0.778463		VRK2		J3QRE1
BTF3	-0.876912		SNX17	-0.913331		TBCA	-0.778008		FARS2		FOXD2
GLS	-0.874839		NUFIP1	-0.911704		PPP1CA	-0.777949		NDUFAF2		ZFAT
QPCTL	-0.874285		JOSD2	-0.908833		ACSL3	-0.776973		IVD		SALL2
MIDN	-0.871995		FTH1	-0.908033		GANAB	-0.771492		SPART		ZNF784
PWP1	-0.87034		SDHB	-0.907609		TMED3	-0.769049		HSD3B2		BSX
DNAJC25	-0.860756		KLHL21	-0.904343		SF3B5	-0.768895		PLEC		CYTL1
CCND1	-0.8571		FASTKD3	-0.901839		PTGFRN	-0.767926		HADHB		SPATA20
DUSP9	-0.852703		RTN4IP1	-0.89693		SNRNP70	-0.76707		DHFR2		ELP1
BUB1B	-0.849996		KCTD2	-0.893581		DAG1	-0.766353		HOGA1		EBNA1BP2
RNF6	-0.849862		CDC6	-0.893292		PSMG3	-0.762111		MICU3		RRP1
ARL4C	-0.847425		PAIP1	-0.892976		SDF4	-0.75671		PDK3		ZBTB42
DCDC2	-0.846651		CDK4	-0.892845		PNP	-0.75377		MGARP		FANCI
SKI	-0.845258		BRCA2	-0.89279		FNBP4	-0.752818		PDK2		FUS
DYNLT2B	-0.841352		HSBP1	-0.891245		SCO2	-0.752156		PDK1		TOPAZ1
BRCA2	-0.841322		RDX	-0.891147		CDK2	-0.751768		AQP8		PGAP2
FANCG	-0.841066		PRKD1	-0.890257		GSTM3	-0.750159		PGRMC1		PIGX
PPP1R11	-0.838064		CTSA	-0.890038		WDR6	-0.750041		TRIM14		PIGW
CHPF	-0.836336		AASDH	-0.889389		LMNB2	-0.749385		IKBKE		CWH43
CTSA	-0.836044		FAM110A	-0.88729		ARL2	-0.749236		SLC27A1		NFATC2IP
PINK1	-0.834219		CTU2	-0.886833		UQCRFS1P1	-0.748786		SPATA33		ZBTB5
THBS1	-0.832239		ANKRD40	-0.885825		TST	-0.74712		ATG14		ZNF770
DDA1	-0.831544		NSA2	-0.884614		SLC11A2	-0.745902		PLSCR3		ZNF556
OTUD1	-0.830504		NOP53	-0.88453		CABIN1	-0.745194		MRPL17		ZNF440
RFX7	-0.829774		GOLM1	-0.881686		CDK5RAP3	-0.744645		ZDHHC6		ZNF227
FDX1	-0.829189		C12orf29	-0.87752		LZTR1	-0.744151		ACSS3		ZNF107
ZBTB33	-0.827614		TMEM9B	-0.874909		VPS50	-0.740378		TRMT5		ZNF606
TYMS	-0.824686		VRK1	-0.874882		PRDX3	-0.739488		CKMT1A		ZNF554
TUBB3	-0.824422		ARAP1	-0.872569		GALNS	-0.739259		COQ10A		ZNF544
NEO1	-0.821602		ECSIT	-0.872266		NCBP1	-0.736849		GLRX2		ZNF596
TRAF4	-0.820828		STXBP6	-0.871095		MMP9	-0.736336		SDHAF3		ZNF658B
AMD1	-0.819591		RFWD3	-0.869658		COIL	-0.736016		CMC2		ZNF705B
SARAF	-0.81757		CHORDC1	-0.868386		MTF2	-0.734586		PLA2G4C		ZNF425
MRPL34	-0.815553		SOGA1	-0.868145		GTF3C2	-0.733683		SDS		ZNF705D
FOXM1	-0.815395		SPINT2	-0.868046		L1RE1	-0.729271		NDUFAF6		ZNF560
N4BP1	-0.814606		MBTPS1	-0.864385		NSD2	-0.728958		ABCB10		ZNF75A
NOP10	-0.81283		RANGRF	-0.863384		GOLIM4	-0.728431		MRE11		ZNF600
MIS18BP1	-0.81269		MED15	-0.860551		DHRS7	-0.728002		COX7A2P2		ZNF620
CADM4	-0.809796		SELENOO	-0.860254		RPS2	-0.727659		PPP3R2		ZNF836
RTL8C	-0.809668		CBWD2	-0.859899		FUCA1	-0.726544		LETMD1		ZNF782
GPR108	-0.809013		KIF18B	-0.855001		KIF4A	-0.726528		NDUFA4L2		ZNF574
KLHL7	-0.808169		UBE2W	-0.85129		PPIL3	-0.725839		MTHFS		ZNF597
PMS1	-0.806938		TSPYL1	-0.847656		RPLP0	-0.725756		SMCP		ZNF487
ISCA2	-0.8063		ZMYM2	-0.846906		MIPEP	-0.725527		PRIMPOL		ZNF33B
CCDC85B	-0.805829		GALK1	-0.846509		MEX3A	-0.725132		SPHK2		IKZF5
ST14	-0.802756		SORT1	-0.846262		DAP3	-0.724371		SLC39A8		ZIM2
ARL16	-0.801605		SUN2	-0.843757		METTL7A	-0.72283		IMMP1L		SCRT1
DPH6	-0.799383		MRPS30	-0.843527		XYLT2	-0.722304		AGPAT4		ZNF705G
NCAPG2	-0.798668		CHCHD1	-0.840688		CDH11	-0.722162		OPA1		ZNF891
POLH	-0.795214		UTP18	-0.83956		ZC3H14	-0.721889		ENDOG		ZNF850
TFG	-0.794606		SLF1	-0.839491		CCT2	-0.719833		STARD7		ZNF559
MTR	-0.794233		UBA5	-0.839253		MRPS18C	-0.71583		ACAT1		VENTX
HPS6	-0.792899		AMOT	-0.8379		HSPA12A	-0.712909		OGG1		ZNF599
ALDH1B1	-0.792199		FURIN	-0.837397		PRKAR2A	-0.71255		MRM1		ZNF99
HPS3	-0.791428		TSEN34	-0.836881		AKAP17A	-0.711523		TOP3A		RBAK
IFT172	-0.790503		CLNS1A	-0.831145		PHB2	-0.711275		PDP1		ZNF177
CTSL	-0.789545		NUF2	-0.830364		PKP2	-0.711266		NNT		ZNF493
GLDC	-0.78844		TSR3	-0.828426		ITGA5	-0.710613		FASTKD1		ZNF319
PIAS1	-0.786267		COPE	-0.828264		EARS2	-0.709344		MRPL49		ZNF674
SPPL2B	-0.785847		ZNF217	-0.825528		EIF4H	-0.709131		COA8		ZNF705EP
MAGED1	-0.785325		PAM	-0.824372		ATXN2	-0.709122		COQ3		ZNF717
CD320	-0.783055		UBE2B	-0.823553		LSM4	-0.708413		HSPA4		ESX1
TRIR	-0.782037		NRBP1	-0.822931		CDC42EP1	-0.707054		HSPA1L		ZNF43
RNF14	-0.77967		DYNC2I2	-0.822105		CYRIA	-0.706967		COX16		ZNF25
EDRF1	-0.777088		CDC7	-0.820824		GNPDA1	-0.706565		MRPL35		ZNF20
GPC1	-0.773731		KIF15	-0.820447		NIPSNAP2	-0.705217		SFXN3		ZNF19
AAMP	-0.773241		ADCY9	-0.820198		RAB13	-0.704499		FGR		ZNF555
NRXN3	-0.770239		NDUFB9	-0.82019		ELAVL1	-0.704484		MRPL46		ZNF669
AMMECR1	-0.769754		FCHSD2	-0.819741		MSL3	-0.704377		SLC25A26		ZNF282
CCDC14	-0.765406		PCNA	-0.817381		SDC2	-0.703288		HIGD1C		ZNF337
ADAM15	-0.764409		THAP5	-0.816622		MRPS27	-0.703089		FUNDC2		ZNF248
CADM1	-0.762073		SIX5	-0.815996		MRPL4	-0.701879		AK4P3		ZNF587B
TSTD2	-0.761542		ACADL	-0.815466		SPTBN1	-0.701038		ABCE1		ZNF180
ZADH2	-0.760447		KLHL7	-0.814381		COA4	-0.700443		APOO		ZNF69
LZTR1	-0.759675		CRY1	-0.812815		RBM4B	-0.700256		Q6ZSR3		ZNF875
UTP18	-0.759551		VPS29	-0.811957		SF1	-0.699948		EFHD1		ZNF724
THAP11	-0.759368		JMJD4	-0.811671		DUS4L-BCAP29	-0.698335		MRPL43		ZNF267
DYNC2I2	-0.758424		CMC1	-0.811469		CDK2AP1	-0.69768		H3BUX3		ZNF266
CCNA2	-0.758212		RAD51	-0.809765		SUV39H2	-0.696907		NOL3		CREG1
SENP5	-0.755876		ATRN	-0.809715		SPTBN2	-0.696189		SIRT5		ZNF585B
RGS3	-0.755631		TCF12	-0.808572		PDIA5	-0.696109		MSTO1		ZNF133
PCDH7	-0.755366		DENND1A	-0.804741		ENDOG	-0.695764		CLCC1		ZNF653
SDC4	-0.755229		DHX34	-0.802819		MTG2	-0.694812		HGF		ZNF749
LRP12	-0.754777		TUBGCP5	-0.802158		TBC1D10B	-0.694736		CNP		ZNF169
CCPG1	-0.754416		MAPK14	-0.801137		GLO1	-0.694228		ATP5ME		ZNF208
GUCY1B1	-0.752441		BRPF3	-0.800013		SERPINB6	-0.692621		ATP5F1E		ZNF439
PPP2R3A	-0.751936		HAUS1	-0.79865		FHL1	-0.692035		ATP5MJ		ZNF780B
PCLAF	-0.750922		ACOT8	-0.798086		RAB34	-0.691779		TWNK		ZFP37
POLR2K	-0.750807		EML2	-0.796719		EXOSC6	-0.690655		MFF		ZFP69B
FBRSL1	-0.746559		PRIM2	-0.794958		STAT6	-0.689691		NAIF1		ZNF225
MPZL1	-0.746014		KMT2E	-0.794324		IDH2	-0.689032		COA1		ZNF485
IFT88	-0.745279		COMMD3	-0.793288		ABHD6	-0.688935		MCCC1		ZNF846
PCDH7	-0.744592		CD320	-0.792054		PCK2	-0.688317		OGT		ZNF229
ETFDH	-0.741448		ANKRD52	-0.791879		SRFBP1	-0.687538		GFM1		ZNF391
ARHGAP11A	-0.738909		ICA1	-0.791185		SMYD4	-0.686882		VARS2		ZNF764
UCK2	-0.737646		TCAF1	-0.790872		TASOR	-0.686491		SLIRP		ZNF594
RCCD1	-0.736682		ANAPC7	-0.790134		YWHAH	-0.685804		TMEM70		HMX1
SNRPD1	-0.735997		SEPTIN11	-0.788418		EHMT1	-0.685697		VPS13A		ZNF484
GLS	-0.735444		SETX	-0.786422		PLBD2	-0.683893		NDUFA1		ZNF845
KDM4B	-0.735336		ARL2	-0.785096		GLTP	-0.683446		MRPS12		ZNF582
ARID5B	-0.732931		PPP2R2A	-0.784958		BGN	-0.682266		MRPL22		ZNF558
SOX13	-0.732916		DPH2	-0.783343		COA6	-0.681369		OXSM		ZNF48
C12orf57	-0.732551		WDR54	-0.782248		FGD1	-0.680244		GNPAT		ZNF778
E2F2	-0.730991		ICE1	-0.781758		MTX2	-0.679757		MAP1LC3B		SCAI
ETV3	-0.729176		DENND4A	-0.778718		RDX	-0.679558		AURKAIP1		ZNF729
NSD2	-0.725929		RTEL1	-0.777551		INTS9	-0.678219		MARCHF5		ZFP62
NOL4	-0.725388		NRXN3	-0.776727		TMA16	-0.677936		MCUB		ZNF585A
UCKL1	-0.725272		MTG1	-0.776396		ACTN1	-0.676974		MRPL16		ZNF814
UBR3	-0.722632		ZBTB44	-0.77592		GET3	-0.674739		PDSS1		ZNF566
MRTFA	-0.716443		ESRP1	-0.775367		LETM1	-0.67455		CYRIB		ZNF557
TUBGCP4	-0.716379		FABP5	-0.774534		OSBPL9	-0.674281		AGPAT5		ZNF491
CEP192	-0.715933		FBXO11	-0.773041		CNNM4	-0.673513		MCEE		ZNF615
KDM5C	-0.715858		ZHX1	-0.772624		MTREX	-0.670576		MRPL44		ZNF33A
ZNHIT3	-0.711079		PFN1	-0.772318		P4HA1	-0.669372		DDX28		ZNF404
ALKBH2	-0.711059		NUDT16L1	-0.77172		TXN2	-0.669242		ABHD10		ZNF529
TICRR	-0.709959		PIH1D1	-0.770834		NXT1	-0.668435		TRMT10B		ZNF436
LATS1	-0.708511		DNMT1	-0.770495		CZIB	-0.666701		TMEM14B		ZNF71
DOHH	-0.707342		FYTTD1	-0.769916		MCRIP1	-0.665745		ADPRS		ZNF841
SULT1E1	-0.706458		PRIM1	-0.769088		SLC31A1	-0.665632		CHCHD6		ZNF343
TUBB4A	-0.70595		CFL1	-0.768311		LYPLAL1	-0.663291		LMNA		ZNF705A
ISYNA1	-0.705825		MATN2	-0.767986		DBT	-0.66267		MRPL45		ZNF112
SHROOM3	-0.705023		GSPT2	-0.765558		KDM4D	-0.662461		NDUFB6		ZNF197
DNAJC24	-0.702621		TUBB4A	-0.765066		SUV39H1	-0.660658		QTRT2		ZNF840P
ZRANB3	-0.702062		TOP3A	-0.764651		BRIX1	-0.660592		SLC25A22		ZNF341
CEP164	-0.697254		TRMT112	-0.764597		ARID1B	-0.659784		MTHFD2L		ZNF808
ESRP2	-0.696466		FDX1	-0.762269		HMOX2	-0.659147		REEP1		ZNF438
DGCR6L	-0.695702		ASXL1	-0.760588		SMYD3	-0.6586		COQ10B		ZNF614
INPP4A	-0.692517		GUCY1B1	-0.760037		BEND3	-0.658537		CHCHD2P9		ZNF226
FAR1	-0.689026		NAA30	-0.758316		AGK	-0.658498		ALDH18A1		ZNF589
CRY1	-0.688323		OBI1	-0.757875		CHRAC1	-0.657514		TMEM223		SNAI3
RPF1	-0.688275		RPS15A	-0.755446		KHDRBS1	-0.65588		HMGCS2		CREBRF
TNK2	-0.688177		IGF2	-0.754982		EIF6	-0.654411		NDUFV2		ZNF629
SNX17	-0.687532		COQ3	-0.752233		RECK	-0.654175		CAMK2A		ZNF384
HIC2	-0.686168		MTF2	-0.751412		PGS1	-0.653777		SLC25A21		ZNF786
CNK3/IPCEF1	-0.683599		CCDC14	-0.75131		CHAMP1	-0.653183		MUL1		ZNF217
RAB3D	-0.683054		GFM2	-0.751196		RCOR2	-0.652335		THEM4		ZNF550
KIF20A	-0.682722		PBRM1	-0.750429		RAI1	-0.652259		AK2		ZNF721
PNPO	-0.682222		NQO2	-0.750163		DAZAP1	-0.651224		FASTKD3		ZNF619
MEX3D	-0.681109		DNAJC21	-0.748707		C9orf78	-0.65111		SIRT3		ZNF785
TCAF1	-0.68055		APP	-0.748511		FARSA	-0.648163		MGME1		ZNF10
DHFR	-0.67989		SHPRH	-0.748379		FOXC1	-0.645776		CIDEA		ZNF124
CTU2	-0.676508		NDUFB4	-0.748063		MLLT10	-0.64549		COX17		ZNF79
MOCS2	-0.67635		FRG1	-0.747114		SUMF2	-0.644346		BCKDHA		ZNF77
NFXL1	-0.675818		SQLE	-0.746966		DDX23	-0.643078		AIFM3		ZNF688
NDUFB9	-0.674144		MET	-0.746924		APOO	-0.641893		MRPL57		ZBTB21
PRR14L	-0.672308		PBXIP1	-0.746061		FASTKD2	-0.641347		ACAD9		ZNF684
FNDC3B	-0.67224		SIRT6	-0.745676		NAGLU	-0.641252		PRKAA1		WSB2
RNASET2	-0.672191		PPP2R1B	-0.744868		UHRF1	-0.640343		GOLPH3		RBP3
SPC24	-0.669431		FOXRED1	-0.744828		VLDLR	-0.639434		STMP1		IWS1
SMARCB1	-0.668768		ANKMY2	-0.744364		CHCHD4	-0.637933		NGRN		PPP4R2
PJA2	-0.667897		UBE2S	-0.744092		TSPAN6	-0.635809		NDUFAF3		RNF113B
KRBA1	-0.666416		FLII	-0.74289		MCU	-0.634782		ADAP2		RRP12
ARMC6	-0.664596		SNRPD3	-0.742848		PFN1	-0.634583		TMEM242		GTF3A
PARP4	-0.664013		TYMS	-0.742796		SLC39A10	-0.634487		UCP3		PHC1
SCYL3	-0.662917		STARD7	-0.742618		SMARCC2	-0.633678		TFRC		TLCD3B
ZNF706	-0.662678		RPL11	-0.742287		ERP29	-0.633461		AMBP		RPS26P11
FKBP1A	-0.662584		GPATCH4	-0.741646		FREM2	-0.63279		BID		RPL22L1
TNRC18	-0.660884		CALCOCO1	-0.739933		METAP1	-0.629784		TIMM17B		RSL24D1
SUV39H1	-0.660409		DAP3	-0.73991		PLEC	-0.62801		NDUFC2-KCTD14		RPL18A
POLG	-0.658419		BAP1	-0.736853		BTD	-0.626382		TCL1A		RPL17
PAPOLG	-0.658006		FERMT1	-0.736522		GBA	-0.626216		CMC4		FAM50A
GOLIM4	-0.656918		NDUFS1	-0.735891		THOC1	-0.62443		SMDT1		MBNL1
ZMYM4	-0.655658		SMYD2	-0.735448		RAB27A	-0.624386		IBA57		PAIP1
FZR1	-0.654974		ALDH1B1	-0.734305		PTPRK	-0.624232		DMAC2		NOC3L
SIX2	-0.653911		SUN1	-0.734019		MSI2	-0.623208		MTPAP		ESS2
ZFP36L2	-0.653631		ANAPC2	-0.732501		DDX50	-0.622375		VPS35		A0A2R8Y5M8
SURF2	-0.65347		CERS2	-0.732496		LACTB	-0.621057		NDUFA6		DOLK
SIX5	-0.652959		TCTN3	-0.72996		CIRBP	-0.619384		SLC25A37		VSIG2
CCNB1	-0.652947		ZNF195	-0.728824		BLOC1S1	-0.61895		FASTKD2		CELF2
RP9	-0.651283		HERC4	-0.728793		TTYH3	-0.617086		BCKDK		RPL35
FLII	-0.649783		FPGS	-0.72674		PYM1	-0.616783		CSKMT		RPL35A
CYP1B1	-0.64959		MTFR1	-0.724926		DHX9	-0.614814		SOD2		MRPL13
TNS3	-0.649065		RACGAP1	-0.724495		FEZ2	-0.614762		TYMP		NKX1-1
DNAJC21	-0.647798		SMARCB1	-0.724122		UBL5	-0.614527		CISD1		GCKR
DSN1	-0.647508		CEP41	-0.722553		APEH	-0.614193		NR3C1		WDR33
STXBP4	-0.643167		MRPL53	-0.722047		GOSR1	-0.614053		SLC25A34		RHBDL1
GGA2	-0.64052		UCHL3	-0.721649		RNPS1	-0.611968		BIK		CELF1
ARNT	-0.639259		RBM4B	-0.721051		STBD1	-0.611809		RMDN3		E4F1
BOLA1	-0.638088		USP37	-0.720897		ORC4	-0.610891		BOLA3		ATRIP
ARRDC1	-0.637758		PRMT3	-0.716828		CCNA2	-0.609847		TIMM21		TM9SF2
TGFBR1	-0.637572		HSPG2	-0.715578		NONO	-0.609623		MRPL39		MIF4GD
BRF1	-0.637334		MTG2	-0.715475		PAXBP1	-0.607943		COA4		RPS16
KNL1	-0.635822		TUBG1	-0.714384		TEAD3	-0.606956		TRMT61B		EPM2AIP1
PLK1	-0.632651		SS18	-0.711885		IGFBP2	-0.606045		CDK5RAP1		ITPA
APBA1	-0.632208		RMI1	-0.711879		RASA2	-0.60417		COX6C		KHDRBS3
RECQL4	-0.631247		MRPL17	-0.711865		RBBP9	-0.603844		NMNAT3		KHDRBS2
ERCC6L	-0.630558		RAB39A	-0.711562		TONSL	-0.603212		MRPL28		LIN28B
MED15	-0.630138		HECTD1	-0.710932		NDUFB7	-0.603029		LETM2		RBP2
UNC119B	-0.629769		MICA	-0.710623		BRPF3	-0.60229		DEGS1		PPM1G
ANAPC2	-0.628748		PCLAF	-0.710408		HDAC5	-0.601722		SRC		DPM2
HAUS5	-0.627531		RERE	-0.710016		LAMTOR1	-0.60019		COX7B		MRPL12
SCAPER	-0.626574		CENPJ	-0.709641		GPC1	-0.598864		COX7A1		NHLRC4
KIF20B	-0.626218		NDUFB10	-0.708854		MRPL17	-0.598244		TMEM41B		HNRNPLL
RRM2	-0.626123		LGMN	-0.708687		PSMB3	-0.597995		COASY		PPM1L
SELENOO	-0.624895		PTEN	-0.70857		CACHD1	-0.597141		SLC9A1		EPOP
CEP250	-0.624327		RB1CC1	-0.707072		ARID5B	-0.596917		TEFM		HECTD4
AGRN	-0.624063		MCM8	-0.706882		INF2	-0.596905		CHCHD5		FAM20B
ACD	-0.624057		PPP2R5C	-0.70502		JAM2	-0.594669		ECH1		KLHL36
DAPK1	-0.623493		RALA	-0.70432		GPD2	-0.594442		TIMM23B		FIZ1
PPP2R5C	-0.622974		PLD2	-0.70208		RPP30	-0.593788		ATAD3A		ADCK5
CDC6	-0.621223		MLLT1	-0.700492		MGAT2	-0.592971		TMLHE		OTUD1
UBE2G1	-0.62063		DBT	-0.7002		PLXNB2	-0.592382		DNAJC11		RNF214
SUN1	-0.619862		DDX3X	-0.699868		DYNLT1	-0.592127		EXD2		TGM6
ZBED4	-0.61854		CCNB2	-0.6977		NVL	-0.590756		ALKBH7		UGT2B28
WDR25	-0.617769		AGPS	-0.697673		ACSL4	-0.590747		MRPS14		UGT2B11
UBA5	-0.617521		SLC1A3	-0.697047		MED24	-0.587893		MTG1		TAF15
ASXL1	-0.616683		LYPLA2	-0.692685		MT-CO2	-0.587889		HSD3B1		RAD51AP2
EEF1D	-0.615047		PSMG3	-0.692522		C12orf29	-0.587229		PLA2G6		TEX2
NSD3	-0.614853		ZNF280D	-0.691532		PHYH	-0.586749		UQCC1		SEC14L2
KIF13B	-0.614309		MRPS12	-0.690772		EHD3	-0.586292		PDHA2		CHURC1
ELF1	-0.612704		SPTBN1	-0.690559		TXLNA	-0.585511		NDUFV3		SCML2
UNG	-0.612586		GLO1	-0.689789		NRF1	-0.584583		TACO1		SCMH1
PPTC7	-0.612189		UBXN6	-0.68962		POGZ	-0.584158		DLD		L3MBTL2
BRAT1	-0.610523		TUBB	-0.688348		SPRYD4	-0.584123		HMOX1		L3MBTL4
IQSEC1	-0.60916		POGK	-0.688028		IQGAP2	-0.583972		BCAT2		OSBPL1A
BARD1	-0.608987		RTL8C	-0.687908		CGN	-0.58362		MRPL2		ZNF451
TRAFD1	-0.608862		B4GAT1	-0.687363		NARS2	-0.583471		AURKA		SPDYE6
DNAAF2	-0.608602		DYNLL1	-0.686994		UBIAD1	-0.581204		SLC25A25		SPDYE1
MIS18A	-0.608223		TOR1AIP2	-0.686616		SLC36A1	-0.581173		DHRS2		SPDYE5
MAPK14	-0.606764		CDK5RAP2	-0.685561		GNAO1	-0.580597		RAF1		SPDYE4
CMC1	-0.606546		TRAPPC13	-0.684931		SCFD2	-0.580286		CAT		SPDYE2B
MAML2	-0.604744		ID4	-0.684226		NIPSNAP1	-0.580249		ACSM2B		SPDYE16
SNRPGP15	-0.604432		PPP4C	-0.68356		NOLC1	-0.580088		GPS2		SPDYE3
AGPS	-0.603658		GLS	-0.683345		CDC23	-0.579893		MTIF2		SPDYE2
MYO19	-0.603644		BUB1B	-0.683134		CYB5B	-0.57952		DARS2		SPDYE7P
DPH1	-0.603459		FBXO3	-0.683103		DDX28	-0.578977		SLC25A48		A6NJR5
LAMTOR3	-0.603101		CENPN	-0.682823		KLHL13	-0.577509		MECR		HRURF
C12orf29	-0.601377		EDEM3	-0.681103		PRKAA1	-0.576892		RAB7A		ZAR1
TERF2IP	-0.601357		JAK1	-0.679947		RABEP2	-0.576696		SQSTM1		ZAR1L
FBXO7	-0.600914		GABARAPL2	-0.67987		UBE2G2	-0.576348		H0YA22		GIN1
NAA40	-0.599966		MYD88	-0.678422		FUBP3	-0.573335		MRPL15		ZNF91
CAMK1	-0.599418		TXNDC9	-0.676987		SCAF11	-0.572458		QTRT1		ZNF268
PREPL	-0.599415		CEP152	-0.676548		FCGRT	-0.571981		PLA2G2A		SIX5
SETDB1	-0.598531		FANCG	-0.674164		P3H1	-0.571865		PINK1		ALX1
UBE2T	-0.598125		LAMB3	-0.673509		MRPL50	-0.571619		PARP1		TATDN3
EDEM3	-0.597828		RMDN1	-0.672982		CTBP2	-0.570415		BCL2L13		ACBD7
KDM5D	-0.597163		LRRC14	-0.672808		PTGES2	-0.569918		SLC25A2		SCML4
LTO1	-0.596717		ADAMTS1	-0.671676		RPL19	-0.569638		RAB11FIP5		ZNF507
KCTD10	-0.596368		P4HA2	-0.670558		TRAP1	-0.569308		PTCD1		ZNF407
CEP55	-0.595089		UEVLD	-0.669724		HLA-C	-0.568687		STARD3		SAMD11
ANKRD40	-0.594887		PREPL	-0.667869		CSNK2A2	-0.568565		ATP5MG		LBHD1
ROBO1	-0.594214		PSMB4	-0.667486		ATG4B	-0.56561		PDZD8		CDC123
MRPS23	-0.59349		MAP7D3	-0.666685		CREB1	-0.565445		DDHD1		SH3YL1
DIAPH3	-0.59249		KNL1	-0.666537		POLR1A	-0.565359		MIEF2		ZNF608
GRK6	-0.590242		TENT4B	-0.664951		TMCO3	-0.5653		ACAD10		SAMD13
TTK	-0.589993		MRPS36	-0.66328		HDGFL2	-0.565133		GLS2		SCML1
GPSM2	-0.588399		PARP4	-0.66318		MAU2	-0.56388		DUSP18		SCAND1
STARD7	-0.587984		FHL1	-0.663142		ACAD9	-0.562556		MRM2		PITPNM2
MSLN	-0.587141		SYF2	-0.662684		HDAC1	-0.562482		SIRT4		A0A087WWC5
CASP2	-0.58684		GOLGA4	-0.662646		CERCAM	-0.561995		MTFP1		GABPB2
ADCY9	-0.585023		GBP1	-0.661861		RPL5	-0.561399		PLA2G4A		SAMD7
RPUSD3	-0.584985		NDUFAF3	-0.661019		ERLIN2	-0.561177		UQCR10		ZNF639
NCAPD2	-0.584494		ABHD5	-0.660299		BPTF	-0.55998		H7C0C1		ZNF219
MRPL37	-0.583298		CAPRIN1	-0.659284		KMT2A	-0.558639		BRAWNIN		ZNF598
DPH2	-0.583142		EIF4E2	-0.659153		CLK2	-0.557897		A0A096LPI6		ZNF423
SMYD4	-0.582189		RAF1	-0.658869		UCHL3	-0.557203		AASS		NKX6-3
ACTR5	-0.582076		PDPK1	-0.65761		RBMX	-0.556796		ABHD6		ILKAP
LAMTOR5	-0.581895		LGALSL	-0.657502		POGLUT3	-0.555237		ACSL3		PPM1M
NRP1	-0.581644		ROBO1	-0.656828		ITGA2	-0.554687		ETHE1		PPM1H
PSD4	-0.58045		KIF20A	-0.655452		SRI	-0.554091		ECI1		PTPN20
AKAP11	-0.578031		PTBP2	-0.654499		MYEF2	-0.553376		MPC2		RPL39L
SLC38A2	-0.577856		OBSL1	-0.653816		BAX	-0.55324		MCU		A0A1W2PQD3
ATF7IP	-0.577839		ANKRD12	-0.653194		RPL18	-0.552905		CASP8		AARSD1
MUC1	-0.575582		ISYNA1	-0.65316		SBF1	-0.551786		CHDH		PPTC7
DNMBP	-0.575309		MEMO1	-0.652842		PLOD3	-0.551146		NIPSNAP2		ABHD16A
JMJD4	-0.57407		RSPRY1	-0.652782		MSI1	-0.551061		DNAJC19		NANOG
WRN	-0.571823		ODF2	-0.652178		NOTCH2	-0.550269		NDUFS2		ZNF148
ASB6	-0.569848		SASS6	-0.650721		MYO19	-0.550171		GK		CDX4
SPG11	-0.56951		PKN1	-0.64937		MPG	-0.549946		UQCRFS1		NPAT
ERGIC3	-0.569078		DECR2	-0.648358		RRS1	-0.549776		STAT2		ZBTB38
NOP53	-0.568903		BUD31	-0.647209		IMP4	-0.54929		MTARC1		SAGE2P
ESRRA	-0.567782		PGS1	-0.647119		POLR1B	-0.549058		MPC1		FBXO30
LTV1	-0.567227		PTK2B	-0.646553		STEAP3	-0.548898		ARRB2		UTP25
EIF4E2	-0.566914		IFT80	-0.646072		PTPRS	-0.548271		MTX3		FOXD3
KMT5B	-0.566546		GTPBP2	-0.646006		NDUFS7	-0.54792		PISD		ZNF281
FOXRED1	-0.566353		WDR6	-0.645533		RALA	-0.5475		DNAJC15		EOLA1
MRPS30	-0.565518		TUFT1	-0.644652		TPM1	-0.547497		MRRF		RBM10
RADX	-0.565057		EEF1A1	-0.644222		TBK1	-0.54735		MTFMT		SAMD1
STAT2	-0.564449		CCDC186	-0.644148		XPOT	-0.546978		ETFDH		HMX3
TNIP1	-0.563427		CELF1	-0.643712		CASP3	-0.54645		ECHDC3		RLF
CUEDC2	-0.562837		MRPS17	-0.643498		USP3	-0.546392		POLG		PEG3
CDCA2	-0.562427		TTC17	-0.643429		NDRG3	-0.546162		OMA1		ZBTB18
FOXO1	-0.562395		PHF1	-0.642165		POLDIP2	-0.54613		PUS1		FBXO39
AURKA	-0.562247		BRIP1	-0.641983		CKB	-0.544404		MTOR		IVNS1ABP
FBN1	-0.561505		RXYLT1	-0.641		LMAN1	-0.544354		PABPC5		ZNF746
TROAP	-0.561131		PPP2CA	-0.640813		STX10	-0.544093		MTCH2		ZNF398
TRIT1	-0.560215		CAMK1	-0.640403		GNL3	-0.543978		MTRF1L		ZNF658
ACBD7	-0.557802		SMNDC1	-0.640342		CISD1	-0.543437		TIMM13		ZNF345
CHEK1	-0.557417		WDR35	-0.638646		JPT1	-0.543375		THOP1		ZNF668
RRP36	-0.556776		POLR2L	-0.638137		IKBIP	-0.543172		STARD13		IKZF4
TIGD1	-0.556761		PJA1	-0.638106		MAN1A1	-0.542927		TIMM44		ZFP90
LRP1	-0.556516		METTL15	-0.634978		MBOAT7	-0.542834		CLPB		NKX2-3
POC1A	-0.556035		CKS1B	-0.634711		BCAS2	-0.542773		MTHFD1L		ZNF224
CHM	-0.555872		GGA2	-0.634029		URB2	-0.542661		MRPL12		PPM1E
TCF4	-0.555578		COPS8	-0.633438		CIAO1	-0.54114		METAP1D		CHAC2
ECE1	-0.554671		LTBP1	-0.63335		ITPR2	-0.540677		TMEM126A		RHOXF1
PRSS12	-0.55364		THAP11	-0.632432		GTF2H1	-0.540292		OTC		TPD52L2
LYPLAL1	-0.550603		TFG	-0.631509		RPRD1B	-0.539035		PYCR1		PPP4R1L
GFM2	-0.550005		FAM32A	-0.631365		RNF2	-0.5387		LDHB		TJP2
FOXC1	-0.549948		ARNT	-0.630913		ATRX	-0.537913		GLUD1		MYLIP
RTTN	-0.549929		MRPS9	-0.63056		ACTB	-0.536296		MTFR1L		FAM126B
SUN2	-0.548276		TNRC18	-0.629721		PNKD	-0.536157		SOD1		HLCS
TTF2	-0.547775		IPPK	-0.628699		SETD1A	-0.535494		PITRM1		UBXN11
FSD1	-0.546456		TSC2	-0.628665		EXOSC7	-0.535132		GSR		RPL39
KLHL15	-0.546404		EIF1	-0.628218		BCS1L	-0.534999		GSTZ1		AIG1
UPK1B	-0.54625		TRIM38	-0.628138		HSBP1	-0.534017		SDHAF4		HOXB13
GPBP1	-0.54622		MRPS25	-0.627323		CDK5	-0.533986		GATC		HOXC13
INO80B	-0.5449		ZBTB7A	-0.627267		PGRMC2	-0.533962		MT-CO3		MT-ATP8
DNMT1	-0.54397		INTS1	-0.626317		PBXIP1	-0.533577		CHCHD1		ZFP91
CDK5RAP2	-0.543821		RAB13	-0.62562		FBXO2	-0.533503		COA7		SPO16
FAM111A	-0.542977		IFT88	-0.625292		RPL32	-0.533254		PYCR2		U2AF2
DEPDC1	-0.541789		UBE2C	-0.625226		RDH13	-0.532859		NDUFA12		SSX1
HMG20B	-0.541642		VPS4A	-0.624859		TRMT5	-0.532447		SLC11A2		MIER2
ZFYVE9	-0.541347		POFUT1	-0.624181		AMOT	-0.531676		POLG2		CSDE1
FYTTD1	-0.540913		ORC6	-0.623853		WWOX	-0.531674		TAMM41		ANGPTL8
IFT80	-0.540277		MRPL33	-0.623823		GLUD1	-0.531637		NDUFS3		NOBOX
SMC4	-0.539482		KIF14	-0.623789		VWA8	-0.531352		PET100		LNX1
FIBP	-0.53896		PTPN21	-0.623173		S100A10	-0.531208		MRPS33		UBE3C
ERBB3	-0.538777		RAB33B	-0.622576		MREG	-0.530627		VDAC3		UBE3B
KIF22	-0.538681		SZRD1	-0.62211		UQCRC1	-0.530072		BCS1L		OCA2
PKN1	-0.538068		APPBP2	-0.621435		PPP3R1	-0.529853		SLC22A14		MEIOC
ELP2	-0.538045		KMT5B	-0.620468		SLC12A9	-0.528961		MRPS9		ZNF827
MDFIC	-0.53778		CLDN6	-0.619784		KAT14	-0.5287		MRPS6		PWP2
SHPRH	-0.536914		ESPL1	-0.619553		PA2G4	-0.527738		MRPS34		NOL8
APPBP2	-0.53664		LIPA	-0.619098		PDHB	-0.527575		GABBR1		SLX9
DTL	-0.536518		KDM5D	-0.618334		MTO1	-0.527087		PRELID1
C8orf33	-0.535834		GPSM2	-0.616881		KAT6A	-0.526686		MRPS21		EED
XPNPEP3	-0.533539		ENOPH1	-0.615955		HEXB	-0.526474		MRPS15		ABHD16B
TET2	-0.532971		FAM111B	-0.615627		MPP7	-0.526435		MRPS11		ABHD12B
TGOLN2	-0.532596		TSPAN6	-0.615484		LTBP1	-0.526292		AKT3		PPP1R3A
ZNF8	-0.532507		IQSEC1	-0.614801		GPX4	-0.525997		HIGD1A		NAGK
CENPN	-0.531449		NDC80	-0.612638		B4GALT4	-0.525256		MRPS36		R4GMQ9
PPRC1	-0.531165		MAP2K6	-0.6123		CTSC	-0.524266		PIN4		VGLL1
LAMA5	-0.530707		KDM2A	-0.6121		TFB1M	-0.524159		LIPT1		POU2AF3
ITGB5	-0.530319		AP1B1	-0.61162		MYO1C	-0.523653		COX14		MRPL38
KCTD2	-0.529729		TECPR2	-0.611587		NIT2	-0.522334		PGAM5		MRPL17
HLTF	-0.52971		KIF4A	-0.611361		LYPLA2	-0.522192		CCN6		MRPL2
EFEMP1	-0.529579		RPS17	-0.610059		ENO2	-0.52218		COX19		RPL15
ADI1	-0.529441		ZRANB3	-0.609481		PHLDB1	-0.521272		TSPO		MRPS9
LYSMD1	-0.529339		ZNF281	-0.606524		ISG20L2	-0.520741		RAB38		MRPS7
TTC17	-0.529335		NDUFB7	-0.605808		RARS1	-0.517325		NBR1		RPL8
TRAF2	-0.52844		NDUFA4	-0.605545		XAB2	-0.517192		PPARG		MRPL19
JOSD2	-0.52722		MAP1LC3B	-0.605068		NT5DC2	-0.517056		ATAD1		MRPL27
NSA2	-0.527132		NOTCH3	-0.60486		MTFR1L	-0.516775		NOA1		SPZ1
FASTKD3	-0.526126		PDCL	-0.604554		DDX54	-0.516086		SLC4A11		MAEL
ZNF609	-0.526066		PPP2R5E	-0.604331		ARRDC1	-0.515759		CALM3		DLX6
CHTF18	-0.5253		VPS33A	-0.603613		GTF2I	-0.515597		HIGD2A		HOXB6
CRAMP1	-0.524864		ESRP2	-0.603165		SF3B6	-0.515577		SNCA		ZNF35
QSER1	-0.523891		FBXO4	-0.60261		IRS4	-0.515487		MMUT		EVX2
TFCP2	-0.523721		RBBP9	-0.602503		CENPS	-0.515236		PTCD3		MRGBP
CRTAP	-0.523465		SMC4	-0.601273		MCM5	-0.515185		ERAL1		WDR5B
BCOR	-0.523169		DDX5	-0.600338		CD55	-0.513387		DNAJA3		METTL9
ZMYM1	-0.521369		HAUS3	-0.599585		MAK16	-0.513349		MAPT		ZNF512B
KDM4A	-0.518143		PAK4	-0.599409		PLA2G15	-0.512608		TDRD7		TMEM106A
OGFR	-0.517413		CENPM	-0.598406		C1orf174	-0.511949		COQ8A		MAGOH
SEZ6L2	-0.517248		PCBP2	-0.597385		HNRNPLL	-0.510538		TRUB2		PWP1
LCORL	-0.517196		EHD2	-0.596869		HNRNPA1	-0.510155		COX5B		RTF2
DDX5	-0.517179		PTGES2	-0.595701		TRPM4	-0.50971		MTX2		RPA3
RDX	-0.516387		EIF4ENIF1	-0.59462		ILF2	-0.509518		CIDEB		MBD4
DSC2	-0.516163		USP22	-0.594416		NOC4L	-0.508158		PPTC7		TTC5
ZNHIT2	-0.516151		HELZ2	-0.593827		MRPS31	-0.507814		HK2		NANOGP8
ACTL6A	-0.515756		CSDE1	-0.593408		MMAB	-0.507649		AKAP10		SIX6
PPP1R14B	-0.514156		SCAMP2	-0.592703		ZBTB44	-0.507301		TIMM8B		ALX3
SMTN	-0.513468		VPS13B	-0.592693		NIF3L1	-0.506999		RIDA		CDK2AP1
TUBB	-0.513382		CCDC138	-0.592573		MDN1	-0.506588		MT-CO2		RBM26
CCDC130	-0.512626		GIT1	-0.592408		GPD1L	-0.50625		ATP5F1EP2		GSC2
MAML1	-0.511912		DTL	-0.592226		FLOT2	-0.506121		MT-CO1		SIX6OS1
IFNGR1	-0.511898		MRPL54	-0.591904		NSD1	-0.505964		A0A087X1B8		NCBP1
UBE2C	-0.511628		TUBB3	-0.591398		JPH1	-0.505461		CYB5R3		PER2
ZC3H7A	-0.510739		LCMT1	-0.590997		TRUB2	-0.505078		MRPL53		CCDC71L
ABHD5	-0.509327		IRF2BP2	-0.590636		RSBN1L	-0.50487		KIFBP		ABHD1
ADAM10	-0.509014		HSP90AA4P	-0.589961		OSBPL10	-0.504819		AFG3L2		PLAG1
NDUFB4	-0.508722		POGLUT1	-0.589189		RPS21	-0.504771		TMEM11		KLHL18
XRCC1	-0.507551		APLP2	-0.588808		NUP62	-0.504504		PSMD10		COQ10A
TRA2B	-0.507334		GID8	-0.587273		ITGA3	-0.504064		BCL2		CDCA7
TUBGCP5	-0.506935		WBP4	-0.587018		TSG101	-0.503594		EARS2		COQ10B
THAP4	-0.506877		UBP1	-0.586901		WRNIP1	-0.503569		ATP5MC2		CDCA7L
RFWD3	-0.506432		YIF1B	-0.586682		RECQL5	-0.503069		FOXRED1		COQ4
METTL17	-0.505386		RPL21	-0.586419		SPTLC2	-0.501391		GGCT		HOXA6
B4GALT1	-0.503656		CTBP1	-0.585255		EHD2	-0.501323		WARS2		HOXA4
NDUFS1	-0.503269		MIS12	-0.584655		KIF18B	-0.500749		QARS1		V9GYH0
ID4	-0.502336		CTPS2	-0.584631		ENO1	-0.499912		ACSF2		UGT8
AASDH	-0.502238		AKAP10	-0.583321		MIS12	-0.499325		ARMCX3		HOXC5
RBM4B	-0.501448		TFDP1	-0.582927		MRPL40	-0.498703		CYB5A		HOXC6
LAMC2	-0.501273		GNAO1	-0.582833		FADS1	-0.497292		FLCN		ICMT
LCOR	-0.500752		MTR	-0.582486		PACSIN3	-0.49725		THAP11		PPT2
TWSG1	-0.500677		USP33	-0.58242		EXOSC5	-0.496869		MT-CYB		ZNF692
GTF3C2	-0.500303		ARHGAP29	-0.582373		RBM45	-0.496527		FLAD1		TGIF2LX
C1orf198	-0.499991		EDIL3	-0.58185		FYTTD1	-0.496157		COX7C		TGIF2LY
ALKBH1	-0.499224		SNRPGP15	-0.581576		EBAG9	-0.495756		MAOB		FOXR2
PYGO2	-0.499197		SNX4	-0.580821		C1orf122	-0.495638		TIMM22		ZNF142
BRPF3	-0.499193		EHD3	-0.579644		PTPRF	-0.495606		HSD17B8		SP140L
ELF2	-0.498186		SP1	-0.579255		APMAP	-0.495371		ABCB7		SP140
TENT4B	-0.497477		SYNE1	-0.57862		LAMTOR2	-0.495148		CYB5B		SP110
GRAMD1A	-0.497434		IGF2R	-0.578498		C1GALT1C1	-0.494688		MRPS18C		ZFHX4
RPIA	-0.495679		ZBTB33	-0.577861		PCNA	-0.49349		MSRB2		HINT2
EHMT1	-0.495419		POLG	-0.576926		NAV3	-0.493363		MCUR1		MAMSTR
SLC20A2	-0.495045		PNP	-0.576843		HOMER2	-0.493143		UQCRHL		LMX1B
MAGI3	-0.494491		CEP135	-0.576001		METTL17	-0.492497		HADHA		NAB1
LRR1	-0.494324		ORC4	-0.575845		SLC37A4	-0.490319		MPV17L2		ZBTB40
POLE4	-0.493277		ZNHIT3	-0.575766		QTRT1	-0.489579		RAP1GDS1		ZNF358
EXPH5	-0.49315		MSI1	-0.57533		RSPRY1	-0.48921		YARS2		LTN1
PDXDC1	-0.492631		ATG4B	-0.574643		THEM6	-0.489066		MTO1		CENPX
TOR1AIP2	-0.492314		PCDH7	-0.574366		C9orf64	-0.488621		MSRA		EXD1
LMF2	-0.492187		RPL10	-0.574213		APRT	-0.488412		ARL2BP		WDR75
ZUP1	-0.491401		GOSR2	-0.574072		SCLY	-0.488111		AK4		KBTBD7
CDK2AP1	-0.491161		TNIP1	-0.574057		NENF	-0.486876		LRRC59		DEK
DZIP3	-0.491038		EBAG9	-0.573964		LIPA	-0.486586		SLC25A46		TMEM225B
POLA1	-0.490281		STK38	-0.573543		SHMT2	-0.485965		NDUFAF1		GSAP
IQGAP3	-0.489087		NSD2	-0.573335		PFDN5	-0.485523		CISD3		GON4L
DCLK2	-0.488405		HDLBP	-0.573313		PWP1	-0.484811		SH3GLB1		RAX2
EPC2	-0.487674		PDP1	-0.573119		MAN1B1	-0.484558		POLDIP2		ZNF236
MKLN1	-0.487407		TRAF4	-0.57301		ANAPC4	-0.484072		M0R2C6		CLN6
CHCHD6	-0.487168		ZC3HAV1L	-0.572713		CPSF4	-0.483538		MRPS7		RPS6KB2
GRHL3	-0.486314		ELL	-0.572693		PRPF19	-0.48324		MRPS17		TMEM59
DTX2	-0.486214		CEP192	-0.57255		MMS22L	-0.482618		COA3		ELP5
ZNHIT1	-0.486134		BARD1	-0.572433		CLPB	-0.482289		MRPS28		INTS7
TOPORS	-0.485869		SUMF2	-0.571371		PDS5A	-0.48185		MYO19		BCDIN3D
ACAD10	-0.485748		C1orf174	-0.571329		PSMA3	-0.481482		ACOT9		DCAF1
OS9	-0.485705		KEAP1	-0.571169		TWSG1	-0.481389		COX8A		MIER3
PRIM2	-0.485225		EXT2	-0.570483		SNRPGP15	-0.481084		ATP5MC1		MGA
SUV39H2	-0.485044		GLG1	-0.569536		CCAR1	-0.480875		CYCS		TBX10
TSR3	-0.484748		GIPC1	-0.568694		FRK	-0.480694		NAXE		FOXS1
POLD3	-0.484602		ZHX2	-0.568056		SMS	-0.480667		GZMB		MYBL1
KLRG2	-0.484544		LRR1	-0.567742		CENPV	-0.480346		UQCR11		EDC4
PPP2R1B	-0.484131		EXOC3	-0.565874		MIDEAS	-0.480104		MALSU1		ZBTB8OS
LACTB2	-0.483725		ID3	-0.565333		NPEPPS	-0.479766		UBA52		SPOP
GRHL1	-0.481615		FRK	-0.564794		ATP5F1C	-0.479419		SSBP1		PAXX
EPG5	-0.480458		CCNA2	-0.564367		EEA1	-0.479153		HSH2D		MMS22L
CXorf38	-0.479755		ARL8B	-0.562911		CDCA7L	-0.478684		SQOR		PRPF4
GIT2	-0.47723		RAB27A	-0.562821		RFC3	-0.477966		OPTN		CD2BP2
UBE2S	-0.477126		MRPS7	-0.562709		MEMO1	-0.477426		MRPL33		TONSL
PSAP	-0.477052		UNG	-0.562072		YBX3	-0.477013		INF2		BCAS2
STXBP6	-0.476588		ACTR3	-0.561411		PSMC3	-0.476955		ULK1		PABPC3
KHNYN	-0.476287		BAZ1A	-0.561117		CAPRIN1	-0.476669		NDUFS6		MFAP1
GALK1	-0.475993		STAT2	-0.560863		SLC39A6	-0.476658		SLC25A27		SCAF11
MIEN1	-0.4749		FECH	-0.560544		PELP1	-0.475642		STYXL1		MCM10
PARP14	-0.474362		CIP2A	-0.560331		INTS5	-0.475609		AIFM1		NKX3-2
NFKBIA	-0.474114		UBE2Q1	-0.559747		SHPRH	-0.475525		MLYCD		FBXO33
SENP6	-0.473489		RAN	-0.559518		HPCA	-0.474993		MICOS13		RPS9
DBI	-0.473368		UBE3D	-0.559304		HSD17B10	-0.474674		CHCHD2		TLE2
PHF8	-0.47315		BCOR	-0.559299		CYC1	-0.474312		PRKCA		MED13
GSTCD	-0.473044		CNOT7	-0.559058		FASTKD3	-0.473539		MRPL42		RBM5
NUDT16L1	-0.472159		ANP32E	-0.558868		PEX5	-0.473519		DLAT		FKRP
NPHP3	-0.471284		DNAJC25	-0.558577		TAF6L	-0.473216		SNN		GLT8D2
KDM1B	-0.469076		STRN4	-0.558567		KDSR	-0.472851		LPIN1		GLT8D1
CBWD2	-0.467809		PLD3	-0.558545		PCDH7	-0.472601		MTLN		PHKG2
AGTPBP1	-0.467217		TMEM259	-0.558129		WDR18	-0.471994		MFI		PIGF
POFUT1	-0.467175		DOT1L	-0.557549		ANP32A	-0.471911		CA5B		TGIF1
LRRC14	-0.466765		DPH6	-0.556753		NAA35	-0.471767		ALAS2		AEBP2
SLX4	-0.466697		ESRRA	-0.556534		RAD50	-0.471052		AARS2		YY2
SBNO1	-0.465483		NDUFS3	-0.556028		ACTR2	-0.470117		FDXR		ZNF292
EXT2	-0.463761		LBR	-0.555104		SCRIB	-0.469203		PDPR		PHF12
SLC25A1	-0.462547		CTBP2	-0.554331		ADD3	-0.468802		ISCU		TLE7
TRIM38	-0.461751		ILK	-0.554277		BRD1	-0.468485		PSEN1		TCP10L
SAMD1	-0.4615		METTL17	-0.553603		ADGRG2	-0.468264		CLN8		PPP1R2C
WDFY2	-0.46132		ENTR1	-0.553385		TRUB1	-0.468117		SLC25A10		ZFP57
GLO1	-0.461133		SEC24D	-0.553342		GATD3B	-0.468074		PRODH2		DENR
STK38	-0.460384		MAPK1	-0.55325		SLC4A1AP	-0.467818		PPP2CB		EN2
XIAP	-0.460294		DUS2	-0.553137		L3MBTL3	-0.467745		CDS2		OTP
RPL22L1	-0.459211		SMYD4	-0.553011		SENP7	-0.467235		MMAB		FOXQ1
PTMA	-0.458459		RNF149	-0.552665		DHRS1	-0.467066		ATP23		CTTNBP2NL
L2HGDH	-0.458026		ABCF2	-0.551493		ETFDH	-0.466795		THG1L		AHSP
CDKN1B	-0.457968		CABIN1	-0.551276		BCOR	-0.466559		CLUH		WTAP
EARS2	-0.457657		RGS3	-0.550425		PAM	-0.466234		HIP1R		VPS25
WHAMM	-0.456657		PKP2	-0.550021		ATF7IP	-0.466052		ATG13		TMEM14C
ZNF462	-0.456536		SNAP29	-0.549411		GAMT	-0.465984		BLOC1S2		CELF3
NDUFB11	-0.455868		ERCC6L	-0.548505		SETD2	-0.46558		METTL8		PHC2
DHDDS	-0.455767		MRPL40	-0.548291		TMEM63B	-0.465038		PCK2		JTB
KDM3B	-0.454815		TAX1BP3	-0.548245		ATP5MF-PTCD1	-0.46463		PRODH		WDR55
CLNS1A	-0.45439		TMPO	-0.547607		ZIC2	-0.464512		ACOT2		THUMPD1
CHAF1A	-0.454256		ATP6AP2	-0.547568		STXBP2	-0.464495		ACP6		OSBPL5
FBXO21	-0.452675		CHD9	-0.547257		CNTN1	-0.463751		ACADVL		ZFY
PKMYT1	-0.452322		SPDL1	-0.547136		RAP2B	-0.46307		FDX1		ZNF212
NUF2	-0.452306		MTBP	-0.547132		SURF6	-0.462421		ADORA2A		MIXL1
PTEN	-0.451998		UBE2G1	-0.546453		PYCR1	-0.461998		OSGEPL1		IKZF3
KMT2E	-0.451729		FEZ2	-0.546195		DDX46	-0.461922		SERAC1		HOXB7
MINK1	-0.451462		CDC20	-0.544722		CCDC6	-0.46137		ATP5PD		RPS24
PNKD	-0.45111		HAUS7	-0.544717		PES1	-0.461248		NT5M		RPS17
DMXL2	-0.450252		TDRD7	-0.544093		WDR43	-0.461138		ARL6IP5		CDCA4
TRIM5	-0.449442		NT5E	-0.54398		PHF3	-0.460785		PLA2G4B		CRYL1
KMT2B	-0.449358		ARRDC1	-0.543378		KCTD3	-0.460446		MCCD1		PLAGL2
ACAT2	-0.449086		TUBB4B	-0.542956		CYBRD1	-0.460439		UQCRFS1P1		LSM5
MAP4K2	-0.449079		MRPL45	-0.542947		EIF3A	-0.460437		PNPLA8		RPS4Y2
NAA30	-0.449003		ZUP1	-0.542325		TMED4	-0.459731		GRAMD4		MECR
ULBP2	-0.448242		SNX14	-0.541984		OTUB1	-0.458375		ACSM4		RPL36AL
COL12A1	-0.448132		CREB1	-0.541489		DENND4A	-0.458126		DCN		RPL3L
PRR12	-0.447147		GCDH	-0.541356		EIF3E	-0.45806		ME3		ZNF473
SIX4	-0.446925		HIPK1	-0.54129		CES1	-0.457218		NDUFA9		MYBL2
MFF	-0.446891		STK17B	-0.54095		NUCB1	-0.456294		SLC25A6		FOXA3
MIPOL1	-0.446102		ERCC5	-0.540583		ADNP2	-0.45578		SLC25A4		MEOX2
CIAO1	-0.445353		PJA2	-0.539703		USP7	-0.455417		HAGH		HROB
ELL2	-0.445298		PTCD3	-0.539335		SAFB	-0.455063		SLC25A32		PROCA1
NBR1	-0.445169		ANKHD1	-0.53897		UBE2Z	-0.454955		PI4KB		PABPC1
JPT1	-0.4443		DAPK1	-0.538165		CACFD1	-0.45479		DHTKD1		NSRP1
ZNF507	-0.444147		CC2D1A	-0.537962		ARG2	-0.454577		SUCLG2		RBFOX3
BCL9L	-0.443869		GAMT	-0.53782		SNX3	-0.453775		CAPN2		CASC3
TMBIM1	-0.44381		GORAB	-0.537591		HNRNPA0	-0.453722		SLC25A12		BEX1
LMCD1	-0.44296		DYNLT2B	-0.536789		USP39	-0.453345		CLU		ZNF513
UEVLD	-0.44272		FMNL3	-0.535695		ANK3	-0.453021		NARS2		SPOPL
ASTE1	-0.442399		TTI1	-0.534773		ACTR5	-0.45216		AHCYL1		TDRD12
SDCBP	-0.440855		USP3	-0.534553		ALCAM	-0.452006		PEMT		CDX1
RCC1L	-0.44061		MDK	-0.534081		ANKRD27	-0.451828		FBXL4		ALX4
PALB2	-0.440028		DCTN5	-0.533471		CWC15	-0.450475		ATG5		HMX2
STAP2	-0.439259		U2AF1	-0.532728		COMT	-0.450181		CS		PRDM10
JADE3	-0.438631		NCOA1	-0.532526		TENT4B	-0.450098		IDH3B		TRA2A
PI4KA	-0.438577		BRD7	-0.531847		PEX1	-0.450001		PYURF		RBMXL1
NDUFAF3	-0.437653		AFG1L	-0.531275		AAAS	-0.449582		RSPH9		PTBP3
OXSM	-0.437211		ERGIC1	-0.531195		SSR1	-0.449531		SCO2		MRPS11
PHC3	-0.436828		XYLT2	-0.53062		SLTM	-0.449479		SLC30A2		NKX2-8
ARMC9	-0.436179		TXN2	-0.530448		HNRNPH1	-0.449458		SLC25A51		IKZF1
ANKRD12	-0.435533		UBE2D3	-0.530151		FAR1	-0.449337		HARS1		CRX
RALA	-0.435377		NBEAL2	-0.529842		ELOC	-0.449325		COX6A1		DLX3
GMPPA	-0.434635		AIDA	-0.529329		GNG4	-0.448875		STOML2		PLCH2
DERPC	-0.433326		YIPF5	-0.529262		DDX42	-0.448869		FMC1		ASPHD2
RPS15A	-0.433218		FSTL1	-0.529028		RAN	-0.447491		FXN		ASPHD1
STXBP1	-0.432918		BICD2	-0.52842		KIF15	-0.447487		CANX		OSBPL9
ALDH16A1	-0.432345		TDRKH	-0.528204		KAT2A	-0.447184		MPV17		OSBPL3
HPS5	-0.43221		PCF11	-0.527867		RBM12B	-0.446946		SLC25A13		MTMR7
ICE1	-0.431588		ACSF3	-0.527741		MET	-0.44691		BCL2L11		ZFP64
TSC2	-0.43149		EIF4H	-0.527556		ARL6IP5	-0.445749		NSUN3		UBXN8
PASK	-0.431323		TEAD3	-0.527287		STEAP2	-0.44566		TFB2M		RNF121
UQCRQ	-0.43089		TMEM168	-0.527101		POGLUT1	-0.445604		PIF1		RNF175
FXR1	-0.430768		DHFR	-0.526681		FLRT3	-0.445325		DIABLO		ZC3H10
NABP2	-0.430428		L2HGDH	-0.52625		CFL1	-0.444574		ACSS2		TDRD5
LSM14B	-0.430178		ALDH6A1	-0.5261		MINDY3	-0.444378		ABCG2		GINS4
RTN4IP1	-0.429675		MYL12B	-0.525564		CTU2	-0.444279		BMF		DEPTOR
BAIAP2L1	-0.429536		ACBD7	-0.525503		WASHC4	-0.444106		UQCRC2		RPL7A
ZZZ3	-0.42923		P4HA1	-0.525407		NUDT16L1	-0.443504		NDUFS4		RPL10A
GINS2	-0.429122		PEX5	-0.525099		HNRNPD	-0.442938		MIEF1		FBXO24
NUTF2	-0.428766		AK2	-0.524635		MCCC2	-0.442884		GSK3B		ZNF516
HDLBP	-0.428461		CDC123	-0.52436		MELK	-0.442195		GSK3A		HOXD4
OBSL1	-0.427889		TTK	-0.524349		TARDBP	-0.44077		MPG		PHOX2A
COL6A2	-0.42763		MKS1	-0.524306		VPS29	-0.440542		NDUFV1		MEF2D
ACADL	-0.425784		RPL10	-0.523966		BAP1	-0.440478		SHC1		HOXB5
RAI1	-0.425758		ZNF503	-0.523694		ISYNA1	-0.44043		PSEN2		MEOX1
FKRP	-0.425609		MTRR	-0.52345		MRPL45	-0.439917		PGS1		MAGOHB
TOM1L1	-0.425346		SBNO1	-0.523149		NBN	-0.439553		BNIP3L		MTMR10
DECR2	-0.424639		CSNK1D	-0.523136		PTCD3	-0.439543		FOXO3		KBTBD8
DROSHA	-0.424569		MIS18A	-0.522263		NDUFAF7	-0.4395		BCL2A1		H7C0S8
YEATS2	-0.423611		DOCK9	-0.522106		TXNDC12	-0.439479		CDC37		BUD31
ZNF281	-0.42312		PDF	-0.522053		GALNT2	-0.439448		MRPL23		THOC5
NDC80	-0.422735		ERI3	-0.521788		PHF5A	-0.438669		SLC25A18		PPP1R3G
ARFGEF3	-0.422054		FZR1	-0.521609		PDP1	-0.438611		FAM162A		TMCC2
NXT1	-0.421452		STXBP2	-0.521524		KMT2B	-0.438477		ACAA2		AGMO
BEND3	-0.421431		ATP9A	-0.521025		HEATR3	-0.438237		EXOG		NAB2
OBI1	-0.421375		RAP2B	-0.520514		POLRMT	-0.437545		GLUD2		OSBPL7
ZNF318	-0.421341		MARS2	-0.520328		BORCS7	-0.437488		RPUSD1		HOXC4
TBC1D4	-0.421274		PARP14	-0.519799		RAMAC	-0.437458		LRPPRC		OTX1
CAPN7	-0.420943		MEGF8	-0.518781		SEPTIN2	-0.437328		SLC41A3		ZNF521
LAMB3	-0.420392		FBXO2	-0.518548		ALDH7A1	-0.437057		NDUFB7		FOXI1
PRR11	-0.420274		NIT1	-0.51817		RAB18	-0.436066		ALDH7A1		ADAL
NDUFB7	-0.418873		SNX8	-0.517734		PCDH7	-0.435933		COA6		DOLPP1
ABHD14B	-0.418743		PANK2	-0.517712		TMEM106B	-0.435258		TUFM		CTNNBL1
SETD2	-0.418683		NEGR1	-0.516903		NFS1	-0.434459		COQ2		PHF6
DHRSX	-0.418557		CCDC130	-0.516642		TASOR2	-0.43442		MRPL19		PIGA
UAP1L1	-0.418149		ACOT13	-0.516548		DOCK9	-0.434262		MARS2		RPS27
POLR2F	-0.418145		NSD1	-0.516311		NKRF	-0.434135		TRMU		RPS25
MTCL1	-0.418121		CHCHD3	-0.516228		SERPINB1	-0.434004		CKMT2		RPL14
TASOR2	-0.416694		PI4KA	-0.516065		OCRL	-0.433904		SLC25A44		RPS8
SPC25	-0.41655		CDCA2	-0.516055		GTPBP3	-0.433729		HSPD1		RPL7
ZNF593	-0.41651		KPTN	-0.515622		BRD4	-0.43368		LIAS		VCPIP1
EML2	-0.416209		TRMT10A	-0.515565		LPCAT3	-0.433639		GCAT		SRRM1
BCL11A	-0.416177		RBM18	-0.515402		UBQLN4	-0.433095		CRLS1		TMUB1
EXD2	-0.416071		CDK17	-0.515246		NEBL	-0.432596		ZNFX1		UBXN10
CACUL1	-0.415442		COPS7B	-0.51509		ATAD3B	-0.431981		TMX2		UBXN7
DGKZ	-0.41473		CASP2	-0.515086		SRSF1	-0.431832		TRIAP1		POGZ
FZD6	-0.414035		ALCAM	-0.514286		ANK2	-0.43164		TST		ZNF536
NOTCH2	-0.413781		RAB5B	-0.514229		PPIG	-0.431399		TIMM50		SCRT2
WDR35	-0.413766		CERK	-0.513752		CAT	-0.431348		TXNIP		PRDM15
GOPC	-0.413557		CLP1	-0.513246		GUSB	-0.430821		CLPP		MEF2B
RBBP8	-0.412552		SH2D4A	-0.51286		OVCA2	-0.430483		KIF28P		DOK7
ZBTB7A	-0.412426		IGBP1	-0.5125		OGDH	-0.430343		GHITM		PHKG1
FCHSD2	-0.412134		CIT	-0.511227		SORT1	-0.430253		HSPA1A		CHI3L2
FAM204A	-0.412116		SMCR8	-0.510857		STRN	-0.429802		NDUFA5		HSPBP1
USP19	-0.411743		CUTC	-0.510557		MIS18A	-0.429479		TRIT1		WIZ
GAMT	-0.411492		ADAM10	-0.509843		SUN2	-0.428414		STAR		KEAP1
ANKRD17	-0.410284		OGT	-0.509237		AP2M1	-0.428214		MDH2		FAM168A
NCOR2	-0.410014		SOX13	-0.508258		FBL	-0.428041		TUSC2		TBL1XR1
GNB1L	-0.409031		SETDB1	-0.508081		HNRNPR	-0.42696		SCO1		PRMT9
XYLT2	-0.408929		ARHGEF18	-0.507845		TUBB4B	-0.426421		GATB		XNDC1N
EEF1A1	-0.408609		RFX7	-0.507845		BRWD3	-0.426225		COQ9		NSMAF
CERK	-0.407539		RTF2	-0.507527		CBWD2	-0.426104		ATP5MK		CBX1
NCOA2	-0.407178		KIFC3	-0.507103		ACIN1	-0.426085		OGDHL		ZNF462
PTPRA	-0.406863		UROS	-0.506493		KIF20A	-0.425959		NDUFS7		ZNF609
S100A11	-0.406838		KRBA1	-0.506061		RBMS2	-0.42529		ACSL5		PHF21A
TRMT112	-0.406808		PMS1	-0.505977		ACTN4	-0.42527		PPP1R15A		GABPB1
DTX3L	-0.406521		APTX	-0.505209		GCNT1	-0.424992		H0YIV9		SCAF4
FLCN	-0.406517		TTF2	-0.505125		MYO6	-0.424947		NDUFS5		RPL13A
NAGK	-0.406202		MORF4L1	-0.504319		CTNNB1	-0.424764		PPA2		GEMIN5
SNX3	-0.405882		HDHD3	-0.504079		LSM2	-0.424262		TXNRD2		RNPS1
MSRA	-0.405313		ZMYM1	-0.50355		CPSF1	-0.424261		MRPL18		MEI4
ZKSCAN4	-0.404627		GPBP1	-0.502667		RTN4R	-0.424222		QRSL1		REV1
LYPLA2	-0.404399		JPT1	-0.502624		LRCH2	-0.42406		BBC3		RPS14
PACS1	-0.404066		CARS2	-0.50251		LIMA1	-0.423691		COQ6		ZNF143
PHPT1	-0.40377		EIF2B2	-0.502144		OAT	-0.423681		ABL1		ZNF350
SDC1	-0.403518		MRPL9	-0.502121		DDX47	-0.423532		DMAC1		ZBTB4
DNMT3A	-0.403353		CDK16	-0.50212		RSF1	-0.423313		GOT2		ZNF366
VRK2	-0.402739		FBLN1	-0.501475		NDUFS2	-0.422922		L2HGDH		M0R2C6
MADD	-0.402371		SARS2	-0.501469		AHDC1	-0.422138		MRPL48		WDR5
MAP4K3	-0.402166		MCM7	-0.500899		SEPTIN11	-0.42037		GPX1		LDB2
TLK1	-0.402159		DLG2	-0.500773		FAM20B	-0.420027		COQ4		WSB1
POLR2C	-0.401743		EIF3F	-0.500623		MICA	-0.419874		SDSL		FBXO40
MAST2	-0.401212		RPL19	-0.500397		PLD2	-0.419523		PRELID3B		RBM7
STK17B	-0.400235		CCNB1	-0.500353		ECSIT	-0.419475		NDUFB5		ABHD12
ESCO2	-0.399855		ATF1	-0.499734		SCAMP2	-0.419304		MRPL11		NANOS3
TSEN15	-0.399262		ELP4	-0.499672		CSTF3	-0.41917		REXO2		TTC7A
CHCHD1	-0.399051		CISD2	-0.499069		SLC25A19	-0.418574		NDUFA2		BMX
VPS13B	-0.398936		SCAF11	-0.498769		TRIP10	-0.418279		TMEM186		HACD3
CAMKK2	-0.398916		FBXL12	-0.498311		POFUT1	-0.418191		MRPS16		NUFIP1
NCOA1	-0.398409		CLDN7	-0.497712		PRMT3	-0.417652		FIS1		PHC3
DUS2	-0.398176		NPC1	-0.497486		AIFM1	-0.417588		PAM16		DPPA3
BRWD1	-0.397572		UHRF1BP1	-0.49741		SMARCD2	-0.417117		MRPS23		AMBP
H2BC20P	-0.397087		GARS1	-0.496963		PARN	-0.417011		PTRH2		WDR18
TYK2	-0.396915		ASXL2	-0.496923		GLB1	-0.416547		TRAK1		SND1
ZNF670	-0.395925		NCOR2	-0.496168		TRMT1L	-0.415943		HK1		KLHL3
DERA	-0.395771		MARK1	-0.495672		CCT5	-0.415893		FH		TGM5
POGLUT1	-0.395473		EXO1	-0.495494		PPP1R8	-0.415743		LYN		OTUD6B
ARL2	-0.395348		GPD1L	-0.495034		SF3B4	-0.414581		ALDH1B1		PGBD5
GNB4	-0.395096		VLDLR	-0.494669		FAT4	-0.414131		MICU1		CWC25
RNF31	-0.394909		CHID1	-0.494437		COPS2	-0.413658		EPHA4		CWF19L1
IPP	-0.3949		FKRP	-0.494296		WBP11	-0.412372		SFXN2		GPATCH1
NISCH	-0.39466		ITGB5	-0.494113		CHCHD3	-0.411828		HSP90AA1		RBM44
CD99L2	-0.394588		LARP1B	-0.493635		ERBB2	-0.411827		ELAC2		CINP
PAIP1	-0.393765		GNPTG	-0.492434		HDDC2	-0.411691		MRPL34		RBM28
ELMO2	-0.392969		FRA10AC1	-0.492182		CD320	-0.410989		V9GYW3		NCBP2L
CFL1	-0.39295		CELF2	-0.49191		PALD1	-0.410292		ACSL4		CWF19L2
NDC1	-0.39225		VPS29	-0.491689		GLRX2	-0.410198		FECH		NOP10
RAPGEF6	-0.392221		POLR2H	-0.491643		NOA1	-0.410132		IARS2		LCMT2
CGREF1	-0.392073		STX16	-0.491643		NUP35	-0.409514		DISC1		PTPN14
AHDC1	-0.391714		SHCBP1	-0.491329		SIAE	-0.409377		SLC25A40		FRG1
ENSA	-0.391331		FLNB	-0.490788		TBRG4	-0.408951		PDF		RBBP6
PRIM1	-0.391252		CRYBG3	-0.490352		ADD2	-0.408945		ZFYVE1		NANOS1
ZC3H7B	-0.391119		DDHD1	-0.489439		FBLN1	-0.408158		MMAA		NAT9
ASXL2	-0.391068		VWA8	-0.489273		PHB	-0.408094		COX6B1		PPP1R3C
IGF2R	-0.389938		ERCC2	-0.488219		SLC27A3	-0.407926		ETNPPL		OST4
POLR1D	-0.389806		FAM98B	-0.487798		MTG1	-0.407693		SLC25A42		GFI1
DTWD1	-0.389709		ITFG1	-0.487722		DCTN2	-0.407619		STX17		DBI
GCNT1	-0.389605		PPP2R3A	-0.486966		LYRM7	-0.406771		PHYKPL		RSKR
ALCAM	-0.389562		SEC14L1	-0.486788		ZDHHC13	-0.406509		OPRD1		DUSP23
ZFAND6	-0.389397		SLF2	-0.486691		MLLT11	-0.405924		HSPE1		PTP4A2
MTG1	-0.389348		LATS1	-0.48661		HMGA2	-0.405807		TTC19		MTCP1
GNPTG	-0.386792		DDAH2	-0.48656		TPR	-0.40567		GRPEL1		TCL1B
HAUS3	-0.38678		RNF168	-0.486474		GJA1	-0.405286		TMEM126B		UBQLNL
SLC27A3	-0.386379		SLIT2	-0.485359		TBC1D5	-0.404727		HSP90B2P
DNPH1	-0.386317		NXT2	-0.485059		PPP2R1A	-0.404705		ACOT11		SPATA18
COA4	-0.386194		MORC4	-0.484439		MARS1	-0.404692		PMAIP1		MYB
NACA	-0.386025		GRK2	-0.484416		TIMMDC1	-0.40451		MLXIP		G2E3
NCDN	-0.385225		MSLN	-0.483076		PRPF38B	-0.404314		ARL2		THOC2
WDR73	-0.385135		PHF8	-0.482991		U2AF1	-0.404223		MYG1		MKRN4P
CIT	-0.383979		IQGAP3	-0.482518		FBXL6	-0.403727		CYP2U1		RNF227
TACC3	-0.383766		RPS5	-0.482488		CBX1	-0.402816		DAP3		K7ESM1
COPE	-0.383476		HSDL2	-0.482224		PRKAG1	-0.402571		DECR1		K7ESJ6
KNTC1	-0.383395		TXLNG	-0.481771		PSMB4	-0.402085		MPV17L		CLN8
PGLS	-0.383085		MPP7	-0.481692		AKR1C2	-0.401932		PDK4		RNF20
GRB7	-0.383037		CAVIN1	-0.481153		ADGRE5	-0.401669		MTIF3		QKI
ZNF451	-0.382528		COMMD4	-0.48115		MRPL14	-0.400838		TAFAZZIN		ABLIM2
MAP7D3	-0.382349		BUD23	-0.480984		ADD1	-0.400596		SARDH		ZNF469
PRKD1	-0.381759		STK35	-0.480474		HDHD3	-0.400262		ATXN3		PGLYRP4
ARAP1	-0.381295		NDUFA10	-0.480344		TFAP4	-0.400157		HARS2		C20orf173
BAP1	-0.381278		AKAP11	-0.480151		MSMO1	-0.400091		BAK1		FBXO27
NFU1	-0.381075		CNOT4	-0.479973		MSN	-0.399585		HTRA2		FBXO17
WDR53	-0.381055		CTNNA1	-0.479966		PRORP	-0.39934		LGALS3		FBXO44
PLD3	-0.380892		BRD1	-0.479575		SREK1	-0.399301		TIMM8A		ELP2
LIPA	-0.380875		TRIM29	-0.479225		BPHL	-0.398278		UCP1		ELP4
MIB1	-0.380792		RBMS2	-0.479093		ALDH2	-0.39773		FAM210B		UBL7
CRYBG3	-0.380252		TUBGCP4	-0.477972		BOD1L1	-0.39753		DUSP21		H0YIV9
SRPK1	-0.378127		AASDHPPT	-0.477642		RXYLT1	-0.397043		RAD51		RTN1
GPAA1	-0.378039		RC3H2	-0.476614		GFER	-0.397016		TIGAR		EEF1AKMT4
GJA1	-0.377272		PTGES3	-0.475726		DAB1	-0.396822		CYP11B2		ZFHX3
BAZ2A	-0.377		CTSL	-0.475056		CBX5	-0.396288		HTD2		TBL1X
ANKRD16	-0.376319		PSME3	-0.474895		ITGB1	-0.396287		ASS1		MYLK4
MARCHF7	-0.375906		HGH1	-0.474713		CELF2	-0.396221		BOK		H0YGX0
PIH1D1	-0.375529		TST	-0.474082		AARS2	-0.395944		COX4I2		SBK3
TIMELESS	-0.375391		MIX23	-0.473903		ASCC2	-0.395104		MRPL40		STKLD1
ELK1	-0.374052		PLCG1	-0.47375		L3HYPDH	-0.394999		IMMT		RPS6KL1
BUD31	-0.37388		GSTCD	-0.473576		TENM3	-0.394387		NFU1		PSKH2
LBR	-0.373296		SNF8	-0.473319		RSL1D1	-0.394366		DGUOK		NEK5
FOXO3	-0.372607		POLH	-0.47323		YIPF5	-0.394157		SEPTIN4		PHRF1
ATF1	-0.372097		S100A11	-0.473114		HABP2	-0.393995		MTG2		RPL29
RERE	-0.371597		SH3BGRL3	-0.472986		TOR1A	-0.393214		HADH		RPS26
MRPL50	-0.371444		ATP6V1B1	-0.472492		NUMB	-0.393039		CABS1		RPS13
ATG13	-0.370432		G3BP2	-0.471701		CDYL	-0.392116		ARMC1		CELF4
NBEAL2	-0.369915		STK26	-0.471431		SLC35E1	-0.391772		CA5A		SCAP
NUB1	-0.369398		ZC3H7A	-0.471278		ZBED4	-0.391022		NDUFB10		RTN2
AASDHPPT	-0.36925		MCU	-0.470594		SORL1	-0.390783		MCL1		APPBP2
PPM1L	-0.368801		NOTCH1	-0.470388		RNASEH2C	-0.390109		BCL2L1		CEBPD
ENDOG	-0.368801		PEPD	-0.469576		PCBD1	-0.389517		METTL15		TBPL1
PIBF1	-0.368426		RABEP2	-0.469522		BASP1	-0.388433		BAX		TDRD6
TCF25	-0.367552		GCC1	-0.46865		STXBP3	-0.388338		COX7A2		TDRD10
PPP4R2	-0.367148		PLA2G15	-0.468302		CPSF7	-0.388159		ALDH6A1		TDRD15
DDT	-0.366914		NUP43	-0.467896		ADNP	-0.38807		URS00003E8921_9606		LARP1B
AACS	-0.366509		TXNL1	-0.467696		PPA2	-0.38802		URS00023119F1_9606		M1AP
WDR76	-0.366278		EIF4A1	-0.467121		CELF1	-0.387661		URS00002F4D78_9606		TBPL2
SMYD2	-0.365669		CEMIP2	-0.465378		SLC6A9	-0.387518		URS000024463E_9606		LIN28A
AFG1L	-0.36565		ARL6IP5	-0.465194		RPS8	-0.386852		URS00021ED931_9606		CETP
LRSAM1	-0.365305		DUSP9	-0.464726		INTS1	-0.386763		URS00021ED97E_9606		LONRF1
BCORL1	-0.364565		RPS8	-0.464639		IGF2BP1	-0.386694		URS000080E357_9606		LONRF3
MCCC1	-0.363922		TTC4	-0.464473		CIT	-0.386159		URS000061A10B_9606		LONRF2
BAZ1B	-0.363735		MSL2	-0.464322		ZCCHC8	-0.385643		URS00006CA18A_9606		OTUD6A
ANKFY1	-0.363683		PPIP5K2	-0.463572		PSPC1	-0.385284		URS0002311975_9606		NR6A1
QTRT1	-0.363214		DNAJC1	-0.463358		PARL	-0.38423		URS000231196C_9606		TBX15
DENND2B	-0.363128		MRPL50	-0.462275		CTPS2	-0.383816		URS00004206E2_9606		BARX2
BAZ1A	-0.363035		SKA1	-0.462018		SLC27A2	-0.383695		URS000044DFF6_9606		RPL30
LDLR	-0.362709		GADD45GIP1	-0.461842		PPP2R2A	-0.383478		URS0000051A30_9606		LANCL2
GTF2IRD1	-0.362313		GRK6	-0.461814		PLOD2	-0.383161		URS0000338542_9606		SRRT
DLGAP5	-0.362073		NEO1	-0.461648		PDF	-0.38272		URS0001A24B4C_9606		BRD7
RECQL5	-0.361939		KIF1C	-0.461583		LENG9	-0.38244		URS0000272A3D_9606		H0YAE9
FOXJ2	-0.36189		POLR2G	-0.461529		TMEM168	-0.382406		URS00001FBD75_9606		HINT1
KDM2A	-0.361762		ASF1A	-0.461503		DDX51	-0.381971		URS00002075FA_9606		CDKN3
RAPGEF1	-0.361582		ATP6V1E1	-0.461316		PPP2CA	-0.381755		URS0002311985_9606		RBM20
ERI3	-0.360363		PSMB2	-0.461303		EPB41L1	-0.380961		URS000025B782_9606		ASMTL
SLF2	-0.360311		TRIR	-0.460946		OGT	-0.380135		uniplex-micu1_2_human		RPS12
CREB1	-0.360168		C1orf198	-0.460187		TIMM44	-0.380031		casp2_human-1		MTERF4
MLLT10	-0.359753		BLZF1	-0.460049		ARMT1	-0.378762		clpx-clpp_human		MEPCE
TAF1B	-0.359195		GNL3	-0.459672		SLC25A13	-0.378214		gatcab_human		FOXR1
MAPKAP1	-0.359022		SRP54	-0.459524		MRPL48	-0.377525		coq-synthome_human		TBX22
FERMT1	-0.358978		DMAP1	-0.458856		AK3	-0.37747		pcc_human		NOB1
MSL2	-0.358695		UBE2T	-0.458575		SMC3	-0.377335		hsd17b10-trmt10c-6		GAR1
GNE	-0.358538		FBXO5	-0.458022		PLOD1	-0.376942		mribonucleasep_human		ATIC
NOB1	-0.35816		RAB1B	-0.457398		NDUFA9	-0.376842		mpc_human-1		RNF25
AJUBA	-0.358087		OVCA2	-0.457325		CPOX	-0.376666		etfa-etfb_human		OSBPL10
PKP4	-0.357937		ARFGAP2	-0.456953		PLD1	-0.376518		tim9-tim10-tim10b_human		GEMIN4
TNS1	-0.357601		PPP1R13B	-0.456878		PSMB2	-0.376408		tim9-tim10_human		WDR4
MKS1	-0.355724		RAPGEF1	-0.456242		MEPCE	-0.376109		tim22_human-1		GAN
COA7	-0.355316		ELMO2	-0.456234		JCAD	-0.375406		cytc_oxidase_human		DISP1
RECK	-0.354916		DDA1	-0.456168		HSDL2	-0.375282		phb_human-1		MATK
MTSS2	-0.35479		WDR46	-0.455758		ALDH1B1	-0.374881		bclxl_human dimer		MARCHF6
PHF6	-0.354652		GCSH	-0.454791		NDUFB9	-0.374661		bckdc_human		FAM20A
AMOT	-0.354642		HOMER1	-0.454773		WASHC3	-0.374242		dpol-gamma_human		KHNYN
TBC1D2B	-0.35441		SENP6	-0.453969		TMEM94	-0.3741		nadh_ubq_oxred_human		VAPA
CFAP36	-0.354106		WWOX	-0.453475		SON	-0.373931		ubol_cytc_human		DIP2A
BOD1	-0.354031		AKT3	-0.453306		P4HB	-0.373823		isocit_dh_human		WDR82
BLNK	-0.353893		ZFAND3	-0.452608		MRPS7	-0.373525		bak_oligo_human		RPRD1A
MARK2	-0.353786		RNF40	-0.452604		SCPEP1	-0.373467		tfp_human		PPP1R3E
UROS	-0.353381		SURF2	-0.452484		DLAT	-0.373046		rrm1-rrm2b_human		PCNP
S100A10	-0.353224		POLR3A	-0.452345		SNX18	-0.372643		abcb8-ccdc51_human		FBXL18
UROD	-0.353202		MRPL11	-0.452103		MDK	-0.372531		pdh_human		HECTD3
RTF2	-0.353102		PPP1R15B	-0.451932		YEATS2	-0.372094		mccc2-mccc1-1		SPSB3
SH2B2	-0.352949		ZNRD2	-0.451641		TXNL1	-0.371884		MPST		FBXO48
STAT3	-0.35276		KDM5C	-0.45101		COX4I1	-0.371463		METTL17		ZNF541
SDHB	-0.351932		ISG20L2	-0.45057		ACTR1B	-0.371384		C19orf12		FOXE3
SMCR8	-0.351691		MCCC2	-0.449821		CISD2	-0.371318		ECSIT		RRBP1
NECTIN4	-0.350914		SLC39A14	-0.449631		ERGIC1	-0.370649		ATP2A1		CDK11B
PDLIM2	-0.35026		HNRNPR	-0.44944		RMI1	-0.370427		AK3		CDK11A
SNX14	-0.350225		HABP4	-0.449082		USP48	-0.370418		SLC27A3		TSN
ADCK1	-0.350191		ADSL	-0.448716		EIF4E2	-0.370335		SLC25A31		WDR83
COMMD4	-0.349271		HLTF	-0.448356		INTS4	-0.369816		ATP5IF1		TSR1
RBBP9	-0.349263		NCK1	-0.448211		NUP50	-0.369119		MTRF1		BMS1
PABIR1	-0.348932		ACAA1	-0.447924		XPNPEP3	-0.368808		NDUFC1		RPL7L1
GSE1	-0.348895		EPCAM	-0.447422		RPL6	-0.368592		NDUFB3		DISP3
NUBPL	-0.348572		TMEM126A	-0.447324		USP25	-0.368088		URS000047A7F4_9606		PTAR1
RAC1	-0.348209		ACTR1B	-0.446982		TP53	-0.367652		URS00000FCDE9_9606		ARL2BP
CDCA8	-0.347439		SKA3	-0.446596		CERS2	-0.36757		URS000075C8FA_9606		RPS5
IBTK	-0.347012		ZNF639	-0.445739		EIF4ENIF1	-0.367423		URS0002311A2B_9606		TSC22D1
PPP1R13L	-0.345905		GNB2	-0.445076		DBN1	-0.367177		URS00000F3F5E_9606		PPP1R3B
PAK4	-0.345201		NFAT5	-0.444981		HNRNPUL2	-0.36664		URS00021ED91E_9606		PPP1R3D
SUFU	-0.344543		PTPRK	-0.444974		HSD17B7	-0.365252		URS00007106A3_9606		ZNF638
EXO1	-0.344345		NSMCE2	-0.444403		COQ8B	-0.364937		CPS1		FMC1
IFT27	-0.344273		UBE2N	-0.444222		RPL30	-0.364812		MTFR1		MRPS30
ALMS1	-0.3437		GOLGA4	-0.444093		HSPA13	-0.36473		TOMM20		CTAG1A
SIRT6	-0.343142		NCAPD2	-0.443635		ATM	-0.364642		GLYAT		ZBTB7A
SENP7	-0.342798		CAB39L	-0.443339		UBE4B	-0.364594		MTERF2		MPND
SPTLC3	-0.342795		ATM	-0.443069		ADI1	-0.364465		RDH13		WDR26
ESS2	-0.342219		OTUD1	-0.442602		MRPL58	-0.363598		TARS2		ATE1
PDPK1	-0.341627		HDAC5	-0.441923		RFX5	-0.362453		PARL		RPL13
LATS2	-0.341588		COASY	-0.441887		F8A1	-0.362421		ACSL6		SSB
CRYBG2	-0.341523		ITPA	-0.441805		PNPT1	-0.362408		ACAD8		TMEM150A
TPD52L2	-0.341178		TCF25	-0.441441		PTK7	-0.36235		KLC3		DYRK1B
CISD2	-0.341066		CYTH3	-0.441252		SRCAP	-0.362209		CYP11B1		SRPK3
SERPINB1	-0.341028		TRIP12	-0.440139		NID1	-0.362145		FAHD1		ATP5MC2
HGH1	-0.340207		PRR11	-0.439734		UTP18	-0.361732		SPNS1		ATP5MC1
GEMIN6	-0.340184		NOL4	-0.439477		PCID2	-0.361599		IFI27L2		ATP5MC3
ELP5	-0.339437		NFIB	-0.438723		LONP2	-0.360623		NDUFA10		CETN1
SYF2	-0.338023		MAPKAP1	-0.438548		CKS1B	-0.360558		NDUFC2		KLHL7
LDB1	-0.337587		NDUFS7	-0.438091		PHC1	-0.360347		GATD3		KLHL2
MPP7	-0.337532		ALDOC	-0.437999		NXT2	-0.360195		DMGDH		TEX15
INAVA	-0.337333		URI1	-0.437976		SCD	-0.359937		ZDHHC8		PRDM16
CHMP5	-0.337303		THUMPD3	-0.437967		PHF20	-0.359488		SLC25A14		LARP4B
KIAA2013	-0.336952		MRPL46	-0.437891		DAP	-0.359039		NMT1		UBL5
DYNC2H1	-0.33631		NIPSNAP2	-0.437347		GUCY1B1	-0.358518		LETM1		NOP56
KIF21A	-0.335881		GRN	-0.436674		SUCLG2	-0.357765		ZNF205		NOP58
CDC45	-0.335224		KTI12	-0.435933		NDUFV3	-0.357716		MT3		SPATA22
YAP1	-0.334577		SSR1	-0.435783		RAI14	-0.357358		ATPSCKMT		DAP
ATP8B2	-0.334386		DYNC2H1	-0.435527		UGGT1	-0.357343		BECN1		DLX1
ADK	-0.333809		KLHL15	-0.435309		RPL10A	-0.357051		ATP5F1A		RIPK4
KCTD1	-0.333786		TBK1	-0.435121		PTBP2	-0.356904		FDX2		MECOM
TONSL	-0.333579		GMDS	-0.434899		FBXO22	-0.356747		GK2		DR1
PPFIA3	-0.333567		VPS37B	-0.434824		HNRNPA3	-0.356156		LIG3		HIPK3
BLOC1S5	-0.33294		NCSTN	-0.433732		DUSP9	-0.355876		MIGA1		DUSP7
SCCPDH	-0.332875		PMPCA	-0.433672		F2R	-0.355867		MTRFR		RPS18
LAMB2	-0.332254		CYC1	-0.433326		RABL6	-0.35543		GK3P		TNK2
PTPN13	-0.332174		EZR	-0.433183		CIAO2A	-0.354529		SFXN4		CDK15
ZDHHC14	-0.33201		PDE4DIP	-0.433004		IVD	-0.354517		KDR		CDK17
ENOSF1	-0.331381		UBE2E3	-0.432381		RABL3	-0.354502		ABCB6		CDK18
CAPN1	-0.330877		ALDOA	-0.432049		ANAPC2	-0.354081		HMGCL		ANKRD16
CYLD	-0.330195		MB	-0.431806		SARM1	-0.353962		SARS2		MRPL41
MTMR12	-0.329903		ACD	-0.431734		SSR3	-0.353805		PYCARD		HOXA13
MAP3K5	-0.329792		OXSM	-0.431677		ACOT2	-0.353455		MRPS30		TKTL1
ZNF518A	-0.328944		NAP1L1	-0.43152		CTSL	-0.3534		MRPL3		FN3K
USP54	-0.327912		GLA	-0.431037		RPL7L1	-0.353125		ACSM6		RRP1B
MICA	-0.327694		TRMU	-0.430768		NIPBL	-0.353		MTFR2		LHX8
HAUS6	-0.327467		NDUFAF4	-0.430651		QRSL1	-0.352934		NDUFA7		BARX1
NFYA	-0.327246		GTF2H1	-0.430536		LGALS3BP	-0.352392		NDUFB2		ADNP2
TFAP4	-0.326888		MPZL2	-0.430215		HADH	-0.351645		NDUFB8		BEX4
DAXX	-0.326167		ETV3	-0.430146		GDI2	-0.351355		NDUFB4		FRK
ARID3A	-0.325991		PTPN14	-0.429839		PRSS12	-0.351214		NDUFA3		SIX3
ECSIT	-0.325744		BRWD1	-0.429545		MEN1	-0.351089		UQCRQ		TCEANC2
THUMPD3	-0.325543		NAGK	-0.429488		BRD2	-0.350871		RARS2		TCEANC
H3-2	-0.325388		DNAJA1	-0.428921		PUM2	-0.349837		COX10		PHF3
MARK1	-0.324943		RNASEH2C	-0.428919		FLOT1	-0.349362		TIMM23		SF1
TDRD7	-0.324772		CTSH	-0.428226		HERC4	-0.349161		ATG3		HERC3
ECT2	-0.324432		CASP4	-0.427292		ACOT7	-0.349118		RPUSD3		SLC4A7
KIF15	-0.324122		PLEKHF2	-0.427092		CCDC51	-0.348713		GRSF1		SUZ12
NT5C	-0.324043		PRTFDC1	-0.426803		RCN1	-0.348544		ANTKMT		RBM3
CUL9	-0.323251		BCKDHA	-0.426009		DACH1	-0.348461		MRPS26		RPRD1B
UCHL3	-0.323235		NDRG3	-0.425871		ANXA6	-0.347612		GATM		KBTBD6
RBBP7	-0.323198		RNF10	-0.425812		UBE2L6	-0.347567		CPT1A		MAP6D1
ROCK1	-0.323124		TSR1	-0.425533		RTRAF	-0.347527		PANK2		PPP1R8
PEX19	-0.322597		LRRFIP2	-0.425341		KIAA2013	-0.347408		SYNJ2BP		ASF1A
IRF2BPL	-0.322525		MUC1	-0.424675		KIRREL1	-0.347092		SLC8A3		GCSH
LGALSL	-0.321631		CHRAC1	-0.424653		C11orf68	-0.346829		MTARC2		ZIC5
LSM1	-0.321336		HARS2	-0.424534		AASDH	-0.34674		TBRG4		HOXD12
DLG3	-0.321255		LRP12	-0.424247		CIP2A	-0.346301		MAPK8IP1		SLC4A4
PTBP2	-0.321251		LEPROTL1	-0.423612		DSC2	-0.346049		GTPBP3		WDR46
MRTFB	-0.320539		SMTN	-0.423236		UTRN	-0.34586		ETFA		IMP3
PBK	-0.320493		MRPL58	-0.422906		TMPO	-0.345739		GFM2		UTP18
DENND1A	-0.319898		C1QBP	-0.422748		PDCD6IP	-0.345729		PPP2R3C		BRIX1
TBC1D12	-0.319182		FKBP8	-0.422057		TALDO1	-0.345728		TOP1MT		NOC4L
NUP210	-0.319137		LRCH3	-0.42165		H1-10	-0.345158		ROMO1		NOL6
GARRE1	-0.318897		TRIM24	-0.421623		TEX264	-0.345072		TOMM40L		MBTD1
SLC25A46	-0.318796		RGP1	-0.421103		CPT2	-0.344884		VARS2		ZFHX2
RXYLT1	-0.318433		C16orf70	-0.420739		EHHADH	-0.344474		COX6A2		FOXO6
ZNF324	-0.318225		ABRAXAS1	-0.420517		STK39	-0.34424		OGDH		GMCL2
TRIM3	-0.318148		NUDCD1	-0.420441		CPSF2	-0.344223		TMEM102		KANSL3
NUDT1	-0.317936		MTX1	-0.420093		CCNK	-0.343612		CPT2		WDR77
TACSTD2	-0.317809		STK3	-0.419823		CLDND1	-0.343079		NDUFAB1		EN1
VLDLR	-0.317708		LTO1	-0.419511		MRPS9	-0.342865		NDUFB11		ASPDH
DIPK2A	-0.317705		DNMBP	-0.419334		EPB41L3	-0.342709		SDHAF2		SPOCD1
BRAF	-0.317648		ELK1	-0.418993		FAM162A	-0.342627		VAMP1		RCOR2
CDK1	-0.317533		TCF4	-0.418863		NOL6	-0.342475		COX7A2L		MIDEAS
KTI12	-0.31745		NBR1	-0.418824		HNRNPL	-0.342426		RMND1		TSC22D2
P3H2	-0.31729		ARHGAP1	-0.418501		MRPS10	-0.342305		SDHD		RCOR3
DAB2	-0.317225		LSM14B	-0.418331		SIRPA	-0.341587		NAT8L		STOX2
EP300	-0.316556		COPS6	-0.41833		TYK2	-0.34111		CHCHD3		MRPS18B
CLIC3	-0.316317		SERPINB1	-0.417683		IST1	-0.341044		CCDC90B		MRPL37
TBC1D20	-0.316196		L1RE1	-0.417382		SMARCE1	-0.340995		ISCA1		MRPS31
TUBG1	-0.316136		ATP6V1F	-0.417118		PAFAH1B2	-0.340935		CHCHD7		MRPL30
MSI1	-0.315912		NSUN5	-0.416975		MARS2	-0.339825		HIGD2B		MRPL4
ALG13	-0.315861		NR2F1	-0.416403		PDHA1	-0.339736		MIX23		MRPL9
DHX34	-0.315834		PPFIA3	-0.416288		RBM14	-0.339462		MSS51		MRPL20
COMMD3	-0.315387		SCCPDH	-0.416286		B3GALT6	-0.339397		SLC25A23		RPL4
GCDH	-0.315313		LAMTOR1	-0.416286		BDH1	-0.339001		SUCLA2		MRPL43
NDEL1	-0.314993		PHB2	-0.416272		RBMX2	-0.338419		PRELID2		MRPL57
ZNF644	-0.314751		PHF12	-0.416159		EIF3B	-0.338393		C2orf69		MRPS14
LZTS2	-0.314692		CHTOP	-0.41573		ARID2	-0.338273		SLC25A29		MRPL15
SERPINC1	-0.314641		MB21D2	-0.41558		SF3A1	-0.337993		COX18		RPL31
KPNA2	-0.314218		NDEL1	-0.414971		MCM3AP	-0.337975		SOX10		RPL36
ARHGAP29	-0.313999		ACTR6	-0.414925		COL4A2	-0.33779		DHODH		MRPS33
PCBP2	-0.313989		BLOC1S1	-0.414456		TAF4	-0.337723		PDP2		RPL34
ZNF184	-0.313782		RPUSD3	-0.4144		CROCC	-0.337294		CFAP58		MRPS18C
RNF168	-0.313738		CUEDC2	-0.414165		MYCBP2	-0.337071		MFN2		MRPL23
PPP1R15B	-0.313285		PSD4	-0.413843		RAB6A	-0.336364		ALPL		MRPL48
USP13	-0.313201		POLR2E	-0.413394		TJP1	-0.335436		CDC25C		MRPL11
TMED9	-0.313061		RAB18	-0.411891		EIF4EBP1	-0.335354		CYP2E1		MRPS16
PAAT	-0.312614		MRPS35	-0.411314		SMIM12	-0.335107		PCCB		MRPS23
TPX2	-0.312193		ZYG11B	-0.410222		ICE1	-0.334899		PCCA		RPL28
SERPINB6	-0.311896		ASMTL	-0.408741		MRPL53	-0.334742		SLC25A11		RPL21
FBXO4	-0.311653		IFNGR1	-0.408711		BUD31	-0.334685		RRM2B		RPL27A
SKA3	-0.311512		BPTF	-0.408708		ROR2	-0.33462		MTCH1		RPL19
CTPS2	-0.311191		LAMB2	-0.408482		MERTK	-0.334031		SLC25A5		MRPL3
PBX2	-0.311009		MRPS22	-0.40757		WDR82	-0.333685		ACOT13		MRPS25
HNRNPR	-0.310979		SRPK1	-0.407231		CHMP5	-0.333651		CYP11A1		RPS10
SLC1A3	-0.310355		TRIM21	-0.407138		LAS1L	-0.333594		UQCRH		RPL12
CMTR2	-0.310214		EVI5	-0.407098		ETV6	-0.33325		FKBP8		MRPL24
SUPT7L	-0.310183		MRPL20	-0.406978		DENND1A	-0.333149		TIMMDC1		MRPL21
CEP350	-0.310179		FANCI	-0.406217		CYP51A1	-0.333087		MRPS5		RPL18
POLR2J	-0.309751		FARP2	-0.404812		DDX56	-0.33292		MRPS35		RPS29
AURKB	-0.309048		MAPK13	-0.404757		PRPF8	-0.332859		MRPS10		RPL22
PRMT3	-0.308768		SLC31A1	-0.404741		MED23	-0.332743		MRPS25		MRPS18A
PAPPA	-0.308381		PPP3CB	-0.404737		USP5	-0.332726		MRPS22		UBXN2A
ANAPC7	-0.30753		LATS2	-0.404508		NDUFS3	-0.332474		ATF2		MRTO4
ARHGEF5	-0.307155		TNK2	-0.404475		DDX5	-0.332357		MT-ATP8		BARHL2
RPAP2	-0.306352		S100A16	-0.404044		RPS12	-0.332073		MT-ND6		HOXA7
SMAD4	-0.306009		RCC1L	-0.403878		PYGB	-0.331989		MT-ND5		FOXD1
MAPK13	-0.306002		DSG2	-0.40356		ACOT9	-0.331947		MT-ND4		PMS2P11
WDR54	-0.305839		ANKZF1	-0.403559		CEBPZ	-0.331306		LYRM7		GPHN
RAD51	-0.305705		POC1A	-0.403547		SRSF3	-0.330993		MT-ND4L		LACTB
VPS29	-0.305556		RNF2	-0.403088		ELAC2	-0.330673		RPP14		STAR
GPCPD1	-0.305456		TPT1	-0.402651		ANP32E	-0.330157		ALDH2		RNF139
FBXL18	-0.305332		RPS4X	-0.402383		MRPL39	-0.32992		ARG1		HOXD1
RBM18	-0.305193		VPS33B	-0.402254		FRG1	-0.329661		FASTK		CTCF
NDUFS5	-0.305193		RPL22L1	-0.401802		ALDOA	-0.329463		NMES1		MKX
CELF2	-0.304951		PRR14L	-0.401119		CDC37	-0.329441		MRPL36		ZIC4
ATIC	-0.304781		ABI1	-0.400557		ILF3	-0.32908		NDUFA13		ATF7IP2
PPT1	-0.304744		CEP89	-0.400526		SYMPK	-0.328802		CLIC1		DLX2
DNAAF5	-0.304698		ANXA4	-0.400501		RASA3	-0.328564		RPS6KB1		MEF2A
PCNX3	-0.304692		PNO1	-0.400333		POLD2	-0.328528		SORD		GBX1
GUK1	-0.304465		METTL21A	-0.398953		NARS1	-0.327583		GCSH		NOVA2
RAB2A	-0.304429		SUV39H2	-0.398409		HABP4	-0.326375		MTERF4		MKNK1
HARS2	-0.304344		MAST2	-0.398088		NOL9	-0.326174		IER3		ABHD11
MAN1B1	-0.304343		ARHGAP11A	-0.397778		CNP	-0.325954		MTX1		OBI1
SMARCA2	-0.304264		ANKFY1	-0.397717		RECQL4	-0.325072		MRPL47		OXSM
URGCP	-0.304152		RP9	-0.397667		UQCRC2	-0.324752		ALAS1		M0R3H8
NUP42	-0.304057		GPR108	-0.39733		COA1	-0.323783		AADAT		NTHL1
FECH	-0.303865		EXOSC9	-0.39703		ZFHX4	-0.323703		PLEKHN1		ZFP42
DPP8	-0.303737		HPS3	-0.396592		UFL1	-0.323341		NDUFAF4		EMX2
PPP3R1	-0.30371		BAX	-0.395787		WDR33	-0.322986		SLC25A41		FABP5
HAUS1	-0.303656		ARID5B	-0.395782		BORCS5	-0.322415		TSFM		FOXN2
TC2N	-0.303538		NEK7	-0.395616		SPEN	-0.322291		ABAT		BEND6
MRPL53	-0.303488		GFER	-0.395439		ATP6AP2	-0.322039		MRPL50		CDX2
ZNF195	-0.303054		PIK3C3	-0.395337		LRCH4	-0.321977		COX15		FEZF1
SEPTIN11	-0.302942		SPG11	-0.395134		CBX2	-0.321947		ATPAF2		ARX
BPGM	-0.302701		PTGFRN	-0.394982		NPLOC4	-0.321769		RPS3		HOXB4
UHRF1	-0.302261		TRIM5	-0.394923		PSMA6	-0.32154		GLDC		RPL37
NCOR1	-0.302177		DCLK2	-0.394892		SCCPDH	-0.321528		ME2		BEND3
ANAPC5	-0.302165		TCEA1	-0.394755		VPS33B	-0.321288		SMIM20		NOVA1
GORAB	-0.30149		ASCC2	-0.394661		PDPR	-0.320502		PPARGC1A		PARP4
RFC4	-0.301378		AP2M1	-0.394543		SPTAN1	-0.320459		IGF1		SEL1L2
VPS16	-0.301266		KCTD9	-0.394335		COPS6	-0.320367		WDR93		SNAI1
CCZ1B	-0.301226		GAS1	-0.394231		PALB2	-0.320223		BNIP3		HOPX
RSPRY1	-0.301123		UCKL1	-0.393539		TMEM126B	-0.32007		MT-ND3		EFR3B
NUP37	-0.300763		NIN	-0.393473		GABARAPL2	-0.320041		MT-ND2		EFR3A
WDR92	-0.300724		DLGAP5	-0.393211		SLC9A3R2	-0.319903		MT-ND1		STN1
OSTF1	-0.300367		ZNF143	-0.393169		ME2	-0.319496		MRPL51		ITM2A
IKZF2	-0.300157		ENO2	-0.392103		CHAF1A	-0.318884		DNAJC30		LHX6
FBXL12	-0.30002		PHF14	-0.392046		ZBTB33	-0.318764		AMBRA1		BARHL1
YTHDF2	-0.299755		CNN3	-0.392		CPSF3	-0.318426		TIMM10		GFI1B
NDUFA13	-0.299706		AP1S1	-0.391939		PAPSS2	-0.318345		CEBPZOS		SALL1
SPRY1	-0.299476		ACO2	-0.391775		MECR	-0.318245		MAPK8		NFILZ
PHF23	-0.299473		GTF2IRD1	-0.390094		CYFIP1	-0.317888		ACADSB		TNKS1BP1
APPL2	-0.298813		DNAJC17	-0.389944		RPL24	-0.317642		CARD19		HOXD13
ICA1	-0.29866		WDR82	-0.389382		NCKIPSD	-0.31724		MRPL14		PDP1
PSMF1	-0.298471		TERF2IP	-0.388797		NPC1	-0.317154		MRPL58		PTPN4
GALNT6	-0.297884		PLEKHG3	-0.388713		CDC40	-0.316388		GDF5-AS1		PDP2
MTMR6	-0.297764		GLUD1	-0.3886		NUP98	-0.316142		DELE1		NEK9
HAUS7	-0.297517		ESS2	-0.388187		TXNDC5	-0.315853		FATE1		RUNX1T1
GRK2	-0.297493		GLDC	-0.38779		GNB1	-0.315595		MT-RNR1		RTN3
RPRD2	-0.29676		IP6K1	-0.38767		ZHX1	-0.315482		PPOX		HOXC12
VPS4A	-0.296561		GRHL2	-0.387524		NUTF2	-0.314911		ACSS1		ZBTB22
RBM23	-0.296476		ARRB1	-0.387105		THOP1	-0.314633		SFXN1		ZBTB43
FBXO11	-0.296183		ANKHD1	-0.386977		EEF1AKMT2	-0.314287		PPIF		ZBTB8B
RAVER2	-0.296029		RAB3D	-0.386812		NUP160	-0.314093		CARS2		ZNF683
CSDE1	-0.2958		PDCL3	-0.386542		PEX11B	-0.314059		AIFM2		MN1
POGK	-0.295756		TAF1B	-0.38625		RABGAP1L	-0.314007		UQCC2		TLE6
APC	-0.295447		GOLGA2	-0.386189		ASH2L	-0.313943		RSAD1		RPP25L
PPP1R21	-0.295054		SMS	-0.385455		DDOST	-0.313777		CYP27B1		SS18L2
TYW1	-0.29504		DDX50	-0.385251		YES1	-0.313725		UCP2		L3MBTL1
RAF1	-0.294769		RING1	-0.385062		PYCR3	-0.313466		NRP1		RBFOX1
BCKDHA	-0.294428		KRIT1	-0.384717		BCKDHA	-0.313247		TERT		LBH
INTS1	-0.294377		WASHC3	-0.384664		SS18	-0.313007		GBA1		UAP1L1
PPP1R9B	-0.294193		RPP30	-0.384531		SLIRP	-0.312963		OXCT1		GPBP1L1
GEMIN4	-0.293736		MOCS2	-0.384498		CMSS1	-0.312696		PDCD5		FBXO6
NT5E	-0.293542		PRC1	-0.384102		PYCR2	-0.311199		ABCB8		ARV1
HUS1	-0.293335		MRPL4	-0.384009		CHMP4B	-0.310536		RRM1		TFAM
WASF2	-0.293		SCYL2	-0.38378		FAM98B	-0.310308		ATP5PB		PCBP3
NOL3	-0.29295		RESF1	-0.383721		MPI	-0.310061		MLLT11		KHSRP
UBE2L6	-0.292661		ACSL3	-0.383277		PPOX	-0.309593		CYP24A1		RSL1D1
BABAM2	-0.292558		ETV6	-0.382921		CAD	-0.309584		SPATA19		TOLLIP
NUCB1	-0.292111		DDX19B	-0.38252		PIK3R2	-0.309394		UBC		DRGX
WDR70	-0.292023		SDC4	-0.382091		WTAP	-0.308723		HDAC6		CLNS1A
FKBP2	-0.292013		LGALS3BP	-0.381575		RAB33B	-0.308705		PDE12		MRNIP
ACOT8	-0.291752		GCNT1	-0.38116		RRP1B	-0.307774		TRAF3IP3		METTL25B
PARP2	-0.291681		RDH10	-0.381081		HPRT1	-0.307741		COX4I1		ANGEL2
DFFA	-0.291407		WDCP	-0.380914		TIMM17B	-0.30769		CBR4		HOXC10
NCOA3	-0.291216		CIAO1	-0.380704		ILVBL	-0.306425		ATP5MGL		CBX7
WDR19	-0.291026		SELENOS	-0.380227		XRN2	-0.30621		CHCHD4		RPL13AP3
TUT4	-0.290949		IKBKB	-0.379885		PFKL	-0.306146		DNLZ		RPL37AP8
PTBP1	-0.290648		CETN2	-0.379583		ERO1A	-0.306079		BCO2		FOXO3B
MTFR1	-0.290202		FASTKD2	-0.379451		EZH1	-0.306056		HKDC1		HERC2P3
VILL	-0.290122		TET2	-0.379317		EIF4E	-0.305205		TOMM5		MINDY4B
VPS33A	-0.289218		GGCX	-0.379197		CLCN7	-0.305068		FTMT		WDSUB1
MDC1	-0.289063		DCK	-0.378061		SF3B2	-0.30506		COX8C		MINDY4
SCAF11	-0.288586		NLRX1	-0.378051		MRPS36	-0.305052		ABCD1		USP54
CNTROB	-0.288576		NAA50	-0.377151		SEC23A	-0.304825		IMMP2L		KIAA1586
MAP3K20	-0.288252		TTC13	-0.376925		CASK	-0.304531		TMEM177		MOCS1
PRKD2	-0.287913		TICRR	-0.376258		EXOSC9	-0.304171		SELENOO		PRMT3
S100PBP	-0.287849		L3HYPDH	-0.37561		NDUFS4	-0.303456		HIGD1B		IRX6
C2orf69	-0.287438		DSC2	-0.37529		GOT1	-0.303253		ARMCX1		CSRNP3
MPG	-0.287257		MTX2	-0.375268		ROR1	-0.303151		MEF2A		SALL4
HINT1	-0.287129		USP28	-0.374876		RFX7	-0.303036		ACSF3		MAZ
PSMB1	-0.287108		GNB1L	-0.374825		MED16	-0.302922		YME1L1		ACBD4
PACS2	-0.287086		TTC39C	-0.374684		SAP130	-0.302806		CYP27C1		WFDC2
BLM	-0.287047		ITGB1	-0.374288		FAM76A	-0.302499		NUDT9		KNDC1
SARS2	-0.2867		RRP7A	-0.373967		COPE	-0.30245		NADK2		TPD52L1
CLEC16A	-0.286454		EIF3K	-0.373401		GTPBP8	-0.302175		CMC1		L3MBTL3
SEMA7A	-0.286387		PTRHD1	-0.372548		MEAF6	-0.302004		MRPL10		MIER1
POGLUT2	-0.286223		FOXP1	-0.372358		C1QBP	-0.301768		MRPL55		CNOT6L
EHD2	-0.285907		TMEM30A	-0.372353		HMCN1	-0.301609		SDHAF1		PATL2
SEC14L1	-0.285864		MEX3D	-0.371696		ADSS2	-0.301343		MCCC2		PATL1
LRRC47	-0.28522		RTTN	-0.371173		RPL10	-0.300787		ARHGAP11B		SLC44A5
ABCF3	-0.284927		SMAD4	-0.370504		IK	-0.300566		KMO		SLC44A3
GPC4	-0.284733		EIF6	-0.370474		SAFB2	-0.299404		CMPK2		TENT5D
AIMP2	-0.284663		LARP4	-0.370379		PCF11	-0.299396		GLRX5		GM2A
CFAP298	-0.283684		RHOA	-0.370125		SRSF8	-0.299166		IFI27		LEO1
RNF169	-0.283495		RIOX2	-0.369686		ATP9A	-0.299057		BNIP1		GINS2
LRCH3	-0.283328		CXADR	-0.369675		HEXA	-0.299023		RAC2		RFXAP
TRIM29	-0.283159		UBE2G2	-0.369236		IMP3	-0.298877		TOMM22		DMBX1
GADD45GIP1	-0.283138		MIPEP	-0.369042		RAB3A	-0.29875		TNFSF10		VAC14
RC3H2	-0.282717		ANKRD11	-0.368638		RAB5B	-0.298676		NUDT2		PLAC8
HMCN1	-0.282546		RPL5	-0.368376		DHTKD1	-0.298463		TRAP1		PPP1R14D
APPL1	-0.282452		GLTP	-0.36815		MPZL1	-0.298206		MRPL54		ZSWIM8
TMEM168	-0.282244		ARL6	-0.368049		PKP4	-0.298077		PRELID3A		RP9
STK35	-0.281899		METTL2B	-0.367734		EIF4A2	-0.297323		ECHS1		FANCL
PNO1	-0.281372		PAFAH1B2	-0.367707		SNRPA	-0.297274		PEX5		TEX19
C5orf24	-0.281278		SLC12A9	-0.367613		PCCA	-0.297153		VDAC2		TEX12
PLD1	-0.281143		CHMP7	-0.367085		UHRF2	-0.296834		PIGBOS1		PKNOX2
OTUD7B	-0.280949		CACFD1	-0.365919		SNRPE	-0.296374		MBOAT7		GLTP
GGA3	-0.280938		PLRG1	-0.365881		HNRNPU	-0.295915		GATD3B		FIP1L1
COMMD6	-0.280871		RAB9A	-0.365836		AP2B1	-0.29586		ATP5F1D		GEMIN7
CDK5	-0.280543		FAM20B	-0.365722		HPS5	-0.29554		PRDX3		GEMIN8
HJURP	-0.28002		DYNLT1	-0.365687		SDHA	-0.295272		PRDX5		N4BP2
ZBTB48	-0.279955		CASP6	-0.365051		MAT2B	-0.295181		MTHFD2		GEMIN6
USPL1	-0.279776		TOPBP1	-0.364985		PGK1	-0.294975		ALDH4A1		KSR2
CUL7	-0.279559		ATAD2	-0.364942		MTA1	-0.29436		ATP5MF		TLE1
DYNC2I1	-0.27867		SUPT4H1	-0.364869		TRA2A	-0.293593		AKR1B15		PSMC3IP
COL14A1	-0.278215		NDUFS2	-0.364549		MCM4	-0.293588		MRPL24		KAT14
MTFR1L	-0.278121		MRPS11	-0.364356		TRPS1	-0.293241		SLC25A28		PRPF4B
HECTD1	-0.277807		EIF3M	-0.3636		PLXNA2	-0.292686		GLS		FOXL2
SHCBP1	-0.277454		MAPK8	-0.363486		ELMOD2	-0.292331		SLC25A39		RMND1
ADGRE5	-0.277252		RPS28	-0.363407		LGALS3	-0.292323		NME4		CASZ1
UBN1	-0.276917		ADNP2	-0.363046		RPL10	-0.292249		CIBAR1		CSRNP2
U2AF2	-0.276742		EIF3E	-0.36282		RPP25L	-0.292071		ECHDC2		VGLL2
HDHD5	-0.276636		FBXL6	-0.362742		GSTO1	-0.291941		D2HGDH		RPL38
HDAC7	-0.276581		COG7	-0.362729		DCUN1D1	-0.291909		GUF1		ZNF318
TIGAR	-0.27628		STX3	-0.362456		CMAS	-0.291393		SLC25A45		KASH5
NCK2	-0.276002		CEP250	-0.362437		PARG	-0.291277		PMPCA		SERTAD1
MLLT1	-0.275871		ATG3	-0.361956		ENPP1	-0.291197		VCP		AURKAIP1
RWDD4	-0.275213		TMEM63B	-0.36157		LNPK	-0.29102		TMBIM6		ORMDL2
ADSS2	-0.27487		PPP2R1A	-0.361303		ATAD2B	-0.290941		MAVS		ITM2B
ABCD3	-0.274765		CPSF3	-0.360976		CBLL1	-0.290898		TRPV1		KRTCAP2
CAPNS1	-0.274464		LAMA5	-0.360877		DIDO1	-0.290816		ENOSF1		NOXRED1
ADSL	-0.274455		RACK1	-0.360851		RBM7	-0.290068		NDUFS1		MTMR1
GATA2	-0.274212		WDR73	-0.360383		DMD	-0.289902		ACADL		RHBDD3
SEPTIN3	-0.274107		BAIAP2	-0.360085		RBM10	-0.289734		RALBP1		MEIS1
MMS19	-0.273649		TMED3	-0.359661		ADAR	-0.289679		KRAS		PBX3
PFAS	-0.27356		GTPBP3	-0.359368		MCAM	-0.288869		VAT1		ANKRD49
TACC2	-0.273227		COG5	-0.359141		CXADR	-0.288793		MTERF1		SPSB4
IDE	-0.27314		ASNS	-0.358661		NAPA	-0.288775		CHCHD10		TRNAU1AP
PBXIP1	-0.272894		VPS50	-0.358363		ANXA11	-0.287631		BCL2L2		FAM98A
CTNNA1	-0.272744		BLM	-0.35789		SH3BGRL3	-0.287628		P2RX7		FAM98B
CASKIN2	-0.272289		ERI1	-0.357799		CRYZ	-0.287374		TIMM17A		PPM1F
FKBP9	-0.272084		POLR1A	-0.357645		PXDN	-0.286989		ACADM		OSBPL6
ATP6V1F	-0.272021		COQ9	-0.357633		LCOR	-0.286956		PTPN1		MLLT11
NDUFA3	-0.271966		C5orf24	-0.357595		EEF1D	-0.286624		MICOS10		HSBP1L1
NUFIP1	-0.271669		BOLA1	-0.357531		LDHA	-0.286537		HIBCH		ZBTB8A
PODXL	-0.271421		TOMM22	-0.357395		RPS17	-0.286441		STPG1		ZNF711
SMAD1	-0.270918		CDC23	-0.357331		GPT2	-0.28643		DGLUCY		GMEB1
TRIM27	-0.270914		NOSIP	-0.35717		THOC5	-0.286128		TGM2		ZBTB10
MASTL	-0.270577		CIAO2A	-0.357155		FBXL20	-0.286027		GSTK1		MBD1
NUDT3	-0.270485		RPS3A	-0.356957		MT2A	-0.285354		ATG9A		ZMIZ2
LIN7A	-0.269987		DDX21	-0.356906		CHERP	-0.285227		LONP1		RBPJL
PGM1	-0.269689		ERGIC3	-0.356823		MANBA	-0.285159		PLAAT3		GMEB2
NAPRT	-0.269681		CDC27	-0.356806		DDX41	-0.285134		BCKDHB		FUBP3
UBE3D	-0.269279		INAVA	-0.356472		USP6NL	-0.284906		SDHB		SATB1
SGO2	-0.269131		NUP42	-0.355995		SCARB2	-0.28474		SLC35F6		CREB5
CASP8AP2	-0.268952		DNAJC16	-0.355899		RSBN1	-0.28454		MOAP1		FBXO10
NSMCE2	-0.268904		PFDN5	-0.354784		RING1	-0.284419		PID1		MAMLD1
CLUH	-0.268611		EPG5	-0.354781		SMARCA5	-0.284299		MRPL21		KLHL10
PSMG3	-0.268422		KIAA2013	-0.3547		PML	-0.284075		ANXA6		ASB8
DSG2	-0.268365		UBQLN4	-0.354696		ACAA2	-0.284056		BHLHA15		LMX1A
PHKG2	-0.267716		SLC25A1	-0.354329		COASY	-0.283963		CPT1B		KLHL40
GNL3L	-0.267707		ULBP2	-0.353748		ABI2	-0.28373		FPGS		CSDC2
ASNS	-0.267634		DNMT3A	-0.353412		SLC6A15	-0.283676		MRPS2		PI3
MPI	-0.267359		PFDN6	-0.352613		PPP4R1	-0.283662		FUNDC1		CEMIP2
DENND4B	-0.266818		RASA2	-0.352581		SAPCD2	-0.283589		FASTKD5		ATG16L2
SH2B3	-0.26642		INF2	-0.352271		DDX27	-0.283369		PYROXD2		EME1
PKP3	-0.266322		ZMYM3	-0.352179		CKAP4	-0.282995		BPHL		EME2
CSNK1D	-0.266009		KNOP1	-0.352169		PACSIN2	-0.282976		PLD6		FOXN4
GLRX2	-0.265788		COL1A2	-0.351754		UBR7	-0.28295		SAMM50		FOXN3
NDRG3	-0.265713		NDUFA2	-0.351331		OSGEPL1	-0.282586		NPTX1		GLYATL1B
GABARAPL2	-0.265278		STXBP5	-0.351158		NUCB2	-0.282427		PPP2R2B		GLYATL1
NUDCD2	-0.265264		ELF2	-0.351157		SMARCA1	-0.281908		CTNS		CLASRP
FOXP1	-0.264818		MIB1	-0.350534		RSL24D1	-0.281836		CNR1		RSRC1
WDR81	-0.264735		ACACA	-0.350026		PKM	-0.281757		IDH2		PELI2
DCAF5	-0.264727		MRPL14	-0.349764		ACBD7	-0.281695		NDUFAF7		HMGN5
MICALL1	-0.264513		TXNDC5	-0.349424		CDH2	-0.281246		C15orf62		KRR1
ALDH6A1	-0.262966		IFIT5	-0.349415		ATAD1	-0.281167		AMT		UTP14A
CIAPIN1	-0.262889		CHAF1A	-0.349391		FUCA2	-0.281119		CDK1		ZNF365
MED20	-0.261989		ZNF24	-0.348946		NPC2	-0.281057		ARMCX6		PTPN3
FKBP10	-0.261811		ARFIP1	-0.348431		COA7	-0.281029		PDHB		TGIF2
PNISR	-0.261804		TIPIN	-0.348135		GALNT7	-0.280991		RPS27A		LHX4
HLCS	-0.261068		NIF3L1	-0.34799		BOD1	-0.280401		PHB2		MPC2
DPP9	-0.261034		NSD3	-0.347702		PDCD11	-0.280389		BAD		SNAPC2
POLR3A	-0.260265		MACO1	-0.347589		NDUFA2	-0.280387		BRI3BP		SNAPC5
DDX3X	-0.259847		KAT2A	-0.346817		NHSL1	-0.279887		CRAT		PCGF6
EIF4ENIF1	-0.259711		TRMT61B	-0.346654		GNPAT	-0.279773		GCDH		OSBPL2
NDUFB5	-0.259106		SPINT1	-0.34606		ACADM	-0.279644		AKT1		RPL10
STK26	-0.259064		CBFB	-0.345897		QPCTL	-0.278994		TMEM14EP		PROM2
SLC6A9	-0.25906		RPS12	-0.345328		CAMK1	-0.278993		RPUSD4		DYNAP
MIER2	-0.258658		LDLR	-0.345213		ATP2B1	-0.278814		JTB		REP15
SYNE2	-0.258411		FBXL18	-0.345098		PDIA3	-0.278807		SLC25A3		PTCD3
LARP6	-0.258331		S100A14	-0.345065		GLCE	-0.278629		ATP5MC3		ABCF1
LIN54	-0.257536		FNDC3B	-0.343429		PTPN13	-0.278211		USP30		VPS9D1
THOP1	-0.25729		CPPED1	-0.343262		AQR	-0.277977		TOMM6		CETN2
PTGFRN	-0.256822		KDM1B	-0.343239		NT5DC1	-0.277764		C1QBP		MEIS3
SSH1	-0.256802		HTATIP2	-0.343131		ARFIP1	-0.277644		CPT1C		RPL10L
WDR41	-0.256475		PCDH7	-0.343069		NRP1	-0.277382		HCCS		TEC
RMND5A	-0.25646		GATB	-0.343021		ACSF2	-0.276213		THEM5		CBX8
ATRIP	-0.256445		MCTS1	-0.342731		SNRPB	-0.27542		FKBP10		KLHDC2
YOD1	-0.25616		CENPC	-0.341526		ACAT2	-0.2753		NSUN4		KLHDC1
PTGES3	-0.255809		TRMT10C	-0.341472		SLC25A4	-0.275144		PNPT1		ARRDC4
TTC27	-0.255442		GBE1	-0.341383		NUP205	-0.274362		RNASEL		PERP
SZRD1	-0.25488		MAP3K20	-0.341184		QSOX2	-0.273566		FBXO7		RBM8A
ZNF330	-0.254583		MEN1	-0.340673		PLCD3	-0.273534		GPAM		PTCD2
USP42	-0.254405		NAP1L4	-0.340467		TBCD	-0.273456		TP53AIP1		DDA1
SMG9	-0.253865		INPP4A	-0.340444		TBL3	-0.273364		LRRK2		HMGB3
NRBP1	-0.253742		TRIT1	-0.340381		MATR3	-0.273243		LYRM4		TIPRL
ERF	-0.253519		RFC4	-0.340175		KLHL7	-0.273219		GGNBP1		DEGS2
CDCA3	-0.253445		EIF2D	-0.340026		P4HA2	-0.27315		VDAC1		PITPNM1
EEF1AKMT2	-0.253358		SAMD4A	-0.339971		AARS1	-0.272956		NDUFAF5		PER3
ZHX3	-0.253203		PHF2	-0.339922		MRPS12	-0.272598		NDUFB1		CLK1
GRWD1	-0.252225		FOXP4	-0.339692		HIBADH	-0.27228		PMPCB		CLK4
RALGPS2	-0.252225		HCCS	-0.339317		IGF2BP3	-0.272222		TTC5		GID4
DIAPH2	-0.252114		RPS21	-0.338555		NISCH	-0.271588		SLC8B1		REST
HMCES	-0.252105		MYO6	-0.33815		SDHC	-0.271519		CLYBL		FBXL19
NUDCD3	-0.251944		DCAF8	-0.338019		GALNT4	-0.271514		SLC25A1		KTI12
HNRNPH2	-0.251514		MRM3	-0.337773		FAM136A	-0.270898		ACSL1		HOXA10
POLA2	-0.251506		VPS26B	-0.337635		RPL22	-0.270757		RBFA		TLE5
ARF5	-0.251307		STAP2	-0.337341		ENTPD4	-0.270283		CCAR2		CUX1
CNN2	-0.251296		USPL1	-0.337146		SNF8	-0.270227		NAGS		HOXA1
DHX37	-0.251288		RPS11	-0.336917		SRP72	-0.270171		RHOT2		VAX2
KANK1	-0.251155		PDPR	-0.33676		ARHGAP11A	-0.270118		SDHC		PRSS51
PPP1R13B	-0.250971		WDR92	-0.336137		SEPTIN8	-0.269827		PC		NRIP3
ASAH1	-0.250818		LETM1	-0.336093		ERCC5	-0.269643		SFN		PGPEP1L
BLVRA	-0.250798		MFGE8	-0.335912		FKBP8	-0.269568		PARK7		NCCRP1
EPB41L4A	-0.250604		SFXN1	-0.335826		EED	-0.269308		HIBADH		MTO1
MRPL15	-0.250496		TAOK3	-0.335276		MAGOHB	-0.269307		UQCRC1		OTUB2
HASPIN	-0.25044		KIF11	-0.334925		LNPEP	-0.269215		GPD2		DYRK1A
TRUB1	-0.250437		ASAH1	-0.33464		GNB2	-0.268762		HSPA9		MCRS1
PANK4	-0.250337		CAPN1	-0.334607		ACP6	-0.268744		CEP89		ACCSL
KMT2C	-0.250033		SCAMP1	-0.334542		ITSN2	-0.26836		SUCLG1		SVBP
PAN2	-0.249905		KANSL3	-0.334406		MRPL34	-0.268273		PGR		MASTL
BRCA1	-0.24975		PFDN2	-0.334145		PINX1	-0.267975		RALA		DUSP15
UBE2Q1	-0.249268		GPC4	-0.333764		GCDH	-0.267793		ATP5F1B		PPEF1
PPM1H	-0.248411		DNAAF5	-0.333406		SNAP29	-0.267716		TOMM34		HHEX
DCK	-0.24808		MRPL43	-0.333118		RAB5C	-0.26753		MIGA2		NKX2-1
TANC1	-0.247814		NFATC3	-0.333088		ESYT2	-0.267115		CLPX		H3BQ15
TPP1	-0.247493		NAPA	-0.332978		DOT1L	-0.267055		RSAD2		RBMY1B
GNB5	-0.24726		RUFY2	-0.332862		ATL3	-0.266948		SLC25A36		PKNOX1
C1orf131	-0.246717		BEND3	-0.332449		LMNA	-0.266605		MGST1		HOXD3
TRIM25	-0.246664		NDUFB5	-0.332256		SPIN1	-0.266439		MT-ATP6		LMCD1
MARF1	-0.246563		IDH3B	-0.331685		EPB41	-0.266402		CCNB1		RAX
SPTBN1	-0.246534		PWWP2B	-0.331561		ITFG1	-0.266229		COX5A		LHX9
GON7	-0.245916		GRWD1	-0.331533		NCOR2	-0.266168		SHMT2		DYRK2
PUDP	-0.245818		NRF1	-0.331287		MAP4K2	-0.265958		ETFB		SIMC1
SLF1	-0.24576		MAP7	-0.330956		ETFB	-0.265901		COQ8B		RWDD1
INF2	-0.245744		RRP36	-0.33073		ATP5PF	-0.265346		ATPAF1		RPL6
DDX19B	-0.245148		C1orf122	-0.330643		COQ9	-0.265149		PARS2		CDC73
TBC1D30	-0.245057		LLGL2	-0.330495		RCC1L	-0.265138		RTN4IP1		NOA1
POLR2M	-0.245026		MAP4K2	-0.329673		BCAT2	-0.264719		MYOC		RPLP1
GUF1	-0.244647		KIF3A	-0.329669		SPCS3	-0.264564		IDH3A		YWHAQ
NEDD1	-0.244231		SAFB	-0.329425		CENPF	-0.264379		SLC25A33		RBM11
ZBTB44	-0.244161		SFN	-0.329382		CC2D1B	-0.26418		LIPT2		OSBPL8
HECTD4	-0.243813		BLOC1S2	-0.329354		PEX19	-0.263984		GFER		HTATSF1
MLH1	-0.243749		CPOX	-0.328992		CRISPLD1	-0.263696		BDH1		CBX5
LPIN1	-0.243102		BICD1	-0.328967		RAB1B	-0.263173		CYP27A1		TNK1
GMPR2	-0.242891		KCTD5	-0.328264		FKBP10	-0.263095		CYP1A1		STYK1
ANAPC1	-0.242195		CDKAL1	-0.328203		STX7	-0.26262		DMPK		NOCT
TAF6L	-0.24211		ATAT1	-0.328165		ARAP1	-0.26192		PHB1		MTA1
IRF2BP1	-0.24202		NRP1	-0.328122		UFSP2	-0.261486		MRPS18A		PMS2P3
TRIM16	-0.241888		BCL9L	-0.327694		DHX35	-0.261319		OAT		ENDOU
PTPN14	-0.241787		RADX	-0.326909		CHTOP	-0.261294		NEU4		V9GY18
PRAG1	-0.241644		GOLIM4	-0.326873		FAS	-0.260961		NUDT8		A0A087X1B8
ADAM17	-0.241535		PSAP	-0.32663		THOC6	-0.260353		AKT2		V9GYW3
EHD3	-0.241391		TNS3	-0.326229		INTS2	-0.260251		DBT		CACUL1
ABL1	-0.241332		SCYL3	-0.325473		XXYLT1	-0.260141		TIMM10B		TBX19
SAFB	-0.241059		CSNK1A1	-0.325289		H6PD	-0.259966		TIMM9		PBX2
SFXN4	-0.240984		PCBD1	-0.325224		PRDX1	-0.259893		SLC25A20		ZBED6
TECR	-0.240957		MED10	-0.325188		ASNS	-0.259564		SLC44A1		WWP1
GATAD1	-0.24076		AACS	-0.324832		CCT3	-0.259291		ACSM2A		SPRR3
TRRAP	-0.240759		CAMK1D	-0.324618		HNRNPDL	-0.258858		ACSM1		LNX2
GALNT1	-0.240644		MRPS6	-0.324287		ARHGEF40	-0.258244		SPIRE1		INCA1
RMDN1	-0.240624		COPS4	-0.324243		ATP11C	-0.258044		SLC25A15		A0A0J9YYC4
UBL7	-0.240547		EPB41L3	-0.324092		MAML2	-0.257775		MAOA		VIRMA
MOB1B	-0.2395		NDUFA5	-0.324061		ABI1	-0.257582		LACTB2		YES1
ARL3	-0.239357		CDK9	-0.323751		FDX1	-0.257405		ACACB		UHRF2
ITPA	-0.239012		MIDEAS	-0.323576		SUGP2	-0.257388		TOMM7		PRKD3
IGBP1	-0.238979		TPM4	-0.323565		SMARCA4	-0.25731		TMEM14C		A0A096LPK6
DNM1	-0.238856		RBMX	-0.322803		PODXL2	-0.257086		CYC1		ZNF503
MAPK8IP3	-0.238735		FOXC1	-0.322428		STX16	-0.256718		HUWE1		FBXO2
RACK1	-0.238313		CHMP1B	-0.322318		GPX1	-0.25668		RHOD		CDC45
REXO1	-0.238033		ZNF184	-0.322026		ICA1	-0.255953		PDHA1		K7EMI3
PHF3	-0.237925		DCP1A	-0.321634		THOC2	-0.255721		SLC25A35		BEX3
KLF5	-0.237629		DHTKD1	-0.32147		GAR1	-0.255578		MTRES1		RPS3A
PGAM1	-0.237521		ZNF423	-0.320781		IGFBP5	-0.255294		HINT2		C3orf33
CDKN2AIPNL	-0.237139		SERPINB6	-0.32077		NUP85	-0.255215		STING1		ITGB3BP
TBCK	-0.236453		EXPH5	-0.320327		IBA57	-0.254293		MRPL27		CDCA2
ZNF250	-0.236283		DNAAF2	-0.318788		RASSF2	-0.254091		ADHFE1		BTBD9
PTPRS	-0.236052		NOLC1	-0.318723		MAN1A2	-0.254075		ATP5PO		POMT1
NIN	-0.235884		PPP2R5D	-0.318695		RPS9	-0.254032		RHBDD1		POMT2
PPP4R3B	-0.235114		STIM2	-0.318533		SDK2	-0.2539		RAB5IF		PBX4
SNX7	-0.235106		PPP1R11	-0.317935		STIM2	-0.253499		SLC25A30		HOXB1
EHMT2	-0.234924		BAZ1B	-0.317497		FAM114A2	-0.253481		STOX1		HOXB2
MTMR1	-0.234332		ACTR5	-0.317114		CTSB	-0.252807				TLE3
MTMR3	-0.234236		LACTB	-0.317062		CS	-0.252546				LHX5
ACTR1B	-0.234205		UBE4B	-0.316326		AP2S1	-0.252453				EVX1
SRGAP2	-0.234144		CASP8AP2	-0.315884		HOXC10	-0.252331				GSX1
PRKACB	-0.234012		AFTPH	-0.315593		URB1	-0.252323				MEIS3P2
ANKRD11	-0.233724		P3H2	-0.315593		DPYSL2	-0.252312				TBX4
ARHGAP27	-0.233265		UBN2	-0.315505		AP2A2	-0.252174				MEIS3P1
RACGAP1	-0.233212		ACAD10	-0.314938		UBXN4	-0.251722				CEBPE
ATG9A	-0.232744		STAU1	-0.314932		NCOA5	-0.251579				POFUT2
TARS2	-0.2327		ARID2	-0.314824		RUVBL1	-0.251515				HOXA5
PCNA	-0.232564		ERC1	-0.314811		DARS2	-0.251397				SRPK2
CXADR	-0.232415		TRIP11	-0.314698		CISD3	-0.251334				FABP2
KLHDC4	-0.23205		ASS1	-0.31439		ZHX2	-0.251319				FABP3
UBE2W	-0.232038		SIRT7	-0.314388		KNOP1	-0.251258				ZNF326
LEPROTL1	-0.232032		APEH	-0.31394		DTNA	-0.251135				PKN1
POLR3B	-0.231852		COL7A1	-0.313863		PLD3	-0.250923				MRPS27
ACOX1	-0.230848		HSPA12A	-0.313804		VDAC1	-0.250839				RPS4X
PCF11	-0.230821		BPNT1	-0.313501		STRBP	-0.250762				MRPL1
TENM3	-0.230688		TACSTD2	-0.313079		LBR	-0.250708				SLBP
SAMD4A	-0.230647		RARS1	-0.312828		LSS	-0.250629				KRBOX1
ATR	-0.230107		BRK1	-0.312801		PFDN6	-0.250574				KRBOX4
RAB5B	-0.230044		PABPC1	-0.312721		NFAT5	-0.250521				RPL32
ABAT	-0.230026		SLC25A13	-0.312708		EXOSC1	-0.250431				OTUB1
HCFC2	-0.229954		GIT2	-0.312315		RPS18	-0.25036				CPTP
EMD	-0.229911		ATG16L1	-0.312304		LCMT1	-0.249929				TDRD1
VRK1	-0.229756		IKBIP	-0.311941		CANX	-0.249921				FOXA2
PPP2R5D	-0.229552		UPF3B	-0.311322		LGALSL	-0.249503				NKX6-2
P4HA2	-0.229305		COMMD6	-0.310982		TCERG1	-0.249443				RIOK1
HID1	-0.229214		OSBPL10	-0.310829		GNB1L	-0.249411				FAM8A1
MYCBP2	-0.228981		PPOX	-0.310651		TCP1	-0.249374				ESRRG
SRBD1	-0.228972		ZNHIT6	-0.310252		KIAA0754	-0.249151				ECD
HDAC8	-0.228762		HMBOX1	-0.310096		MYD88	-0.248898				G3V4G9
SECISBP2L	-0.228559		BCAS3	-0.309869		LRRC8B	-0.248524				ZBTB16
NAGLU	-0.228555		EXOC6	-0.309709		EIF2B3	-0.24849				DAPP1
RNH1	-0.228406		MFF	-0.309398		TUBG1	-0.248219				PTK6
DPF1	-0.228209		ABL1	-0.309343		NOL7	-0.247878				TMEM225
RPS21	-0.227985		RDH13	-0.308634		ANXA7	-0.247038				CDK5RAP1
CTSH	-0.227724		PACSIN1	-0.308225		FSCN1	-0.246942				GART
CBL	-0.227707		ATXN2	-0.307842		NIT1	-0.246749				ABLIM3
CHD8	-0.227512		LEO1	-0.307838		WFS1	-0.246609				PEX14
RNF213	-0.227419		FMR1	-0.307497		AASDHPPT	-0.246307				AHNAK2
PSD3	-0.227254		RSBN1L	-0.307468		CTNNBL1	-0.246021				CTU2
TRIM33	-0.227035		VTI1A	-0.307442		ZC3H7A	-0.245996				GPRASP1
DLG1	-0.227025		ANKRD28	-0.306663		ATP5F1A	-0.245861				TMEM14DP
ERLEC1	-0.226917		NDUFB11	-0.306609		DERPC	-0.245772				TMEM14EP
NCK1	-0.226351		ZBED4	-0.306219		RPN1	-0.245657				G3BP1
INPP5F	-0.226289		FAF1	-0.305961		AKAP8	-0.245197				J3KRW8
FAM111B	-0.225783		GPS2	-0.305872		FAM3C	-0.244236				RPS21
ZNF24	-0.225596		SEPTIN2	-0.305686		CHD1	-0.244032				RPL27
PLOD1	-0.225403		PRKD2	-0.305636		DDAH1	-0.244032				RPS28
WDR82	-0.224571		F5	-0.305444		ZFHX3	-0.243586				MTERF3
SNAP29	-0.224336		ALKBH2	-0.305436		AGL	-0.243454				HMGN1
ZMYND11	-0.224215		TRUB2	-0.305182		TEX10	-0.24281				MACC1
PRDX6	-0.223954		GPC1	-0.304546		LARS2	-0.24266				GLMP
MYL12B	-0.223835		LAMTOR2	-0.303833		NAPRT	-0.242644				FOXA1
ITPKC	-0.223356		CCNT2	-0.30336		TOE1	-0.24242				CWC22
RIPK1	-0.22315		DTX3L	-0.303113		LRATD2	-0.24239				VPS36
EEF1AKNMT	-0.223121		LRCH4	-0.302842		LAMB1	-0.242085				PRDM2
PTRHD1	-0.222999		NOA1	-0.302503		TMEM109	-0.24196				E9PLN8
HDAC6	-0.222989		NPHP3	-0.302238		SYNE2	-0.241475				I3L3B4
UBAP2	-0.222889		BTF3L4	-0.302186		MRPS15	-0.240413				H0YD56
IRS4	-0.222858		ZFC3H1	-0.302137		DLG2	-0.240396				TLE4
FUCA2	-0.222745		SUCLA2	-0.30192		RPS23	-0.240237				ARAF
RMI1	-0.222377		ATP6V0D1	-0.301332		NFU1	-0.239739				CDON
CUTA	-0.222273		EXOC4	-0.301317		MRPS22	-0.239707				ABHD10
VPS52	-0.222272		SMARCD1	-0.300832		CDK9	-0.239662				PTPMT1
PCBP1	-0.222161		PPIE	-0.300782		ELAVL2	-0.239328				RAD9B
HOOK2	-0.221942		GNPDA1	-0.30035		NDUFS8	-0.238531				NKX2-2
MAPK1	-0.221922		RPL30	-0.300211		DHX38	-0.238519				NKX2-6
ACO2	-0.22181		DNM2	-0.299835		NLN	-0.237995				LDB1
TMEM30A	-0.221763		DDX49	-0.299517		MRPL19	-0.237953				RNF187
PXN	-0.22174		ANKRD27	-0.29944		NFIC	-0.237944				SERTAD3
STX8	-0.221654		VPS41	-0.29857		ATRIP	-0.237873				LRCH4
RIPOR1	-0.22158		SMAP2	-0.298377		SNCA	-0.237837				RHBDD1
ATP9A	-0.221579		ESCO2	-0.297807		LPCAT1	-0.237414				SERTAD2
MYD88	-0.22107		EEA1	-0.297705		NLRX1	-0.237149				PRRC1
DDX58	-0.220966		CASK	-0.297692		CD99L2	-0.236935				PRTFDC1
STK3	-0.220862		FXR1	-0.297628		PTPN1	-0.236916				LRRC47
KIF16B	-0.220832		PTK2	-0.297029		GPATCH1	-0.236687				MAPK12
N4BP2	-0.220476		SEC23IP	-0.296934		ARL6	-0.236665				CDC14B
TIMMDC1	-0.220331		NIPSNAP3A	-0.296829		ASPH	-0.236609				MARCHF10
GLI2	-0.219881		RBM45	-0.296765		MPHOSPH8	-0.236601				PCBP4
PCK2	-0.219854		BABAM2	-0.29661		PPIC	-0.236395				ANKRD31
INCENP	-0.219828		FAM204A	-0.296541		DDX6	-0.235888				SLC27A1
VPS13D	-0.219629		PPP3R1	-0.296499		GATB	-0.23582				GTPBP1
PABPC4	-0.219413		PYM1	-0.29645		PRR12	-0.235716				M0R076
MTRR	-0.219384		ATAD1	-0.295867		PUM3	-0.235689				CDCA3
CEP170B	-0.219367		TIGD1	-0.295862		PRRC2B	-0.234539				SNRNP25
ATG4B	-0.219286		KAT6A	-0.29547		COMMD3	-0.234418				ZSWIM7
KIF7	-0.219167		QTRT1	-0.295239		SLC25A5	-0.233882				BRME1
ERCC2	-0.219116		SLIRP	-0.295156		C1GALT1	-0.23354				SIX2
XYLB	-0.218614		MCM4	-0.295127		PLS3	-0.233413				PRR16
MFSD6	-0.21834		EIF3D	-0.295104		RRP8	-0.232796				RPS15A
NID1	-0.218166		PHLDB1	-0.294634		CRELD1	-0.232793				PPP1CB
TANGO6	-0.218163		NDUFS8	-0.294578		BOP1	-0.232538				TTC39B
ARHGAP10	-0.217909		FOXM1	-0.294382		PRPSAP2	-0.232485				TGDS
MMS22L	-0.217723		MCCC1	-0.293706		APOOL	-0.232351				TRIP4
USP43	-0.217401		SSH1	-0.293633		POR	-0.231524				BRD9
SUCO	-0.217286		STAMBPL1	-0.293389		PUDP	-0.231157				VHL
TRAPPC12	-0.217176		CADM1	-0.293376		DARS1	-0.231002				CNBP
JAG1	-0.216863		CXXC1	-0.293202		SWAP70	-0.230714				USE1
BTF3L4	-0.216412		ASTE1	-0.293172		TRAPPC13	-0.230263				OTX2
UNC13B	-0.216302		OCIAD1	-0.293035		LSM6	-0.229319				ORMDL1
NUP43	-0.216041		DDX59	-0.2925		PICALM	-0.228859				CRABP2
CASP7	-0.215689		KDM3B	-0.292495		PSTPIP2	-0.228569				CCPG1
PLEKHA6	-0.215682		SFSWAP	-0.292437		ABHD14B	-0.228243				GGACT
MLXIP	-0.215565		TROAP	-0.292029		HIBCH	-0.228178				NME9
PPOX	-0.21552		CPSF1	-0.29155		PUF60	-0.228144				KCTD9
C1orf50	-0.215482		POLR2F	-0.291476		TWF2	-0.228022				PPP4R3C
RNF40	-0.215471		SSR3	-0.291424		RPRD2	-0.227976				CTBP1
DCAF7	-0.21545		INO80B	-0.29106		SLC30A5	-0.227655				RANBP2
GLMN	-0.215336		MAP2K1	-0.291022		EPC2	-0.227223				TRERF1
EXOC3	-0.215031		SIN3B	-0.290453		TRRAP	-0.227099				HNRNPL
ATRX	-0.21503		PCNT	-0.290263		SACM1L	-0.227088				SAMD8
IDI1	-0.215028		WWP1	-0.289912		SF3A3	-0.22684				KLHDC3
SPAST	-0.214937		HIBADH	-0.289802		TOP3A	-0.226678				DBNDD1
FUCA1	-0.214593		KIF21A	-0.288987		SEC11A	-0.226645				DBNDD2
SH3GLB2	-0.214179		CCZ1B	-0.28851		CPD	-0.226404				SRPK1
RPS6KA1	-0.214123		CEP290	-0.287961		HNRNPH3	-0.226322				IGF2BP3
FAM8A1	-0.213594		NUDT1	-0.287772		RANGRF	-0.226282				WWC1
MAP1S	-0.213584		ATP8B1	-0.287697		MRPS25	-0.226077				ZFC3H1
EIF2D	-0.213478		EZH1	-0.287653		C5orf24	-0.225698				RPSA
SMPD4	-0.212519		NT5C3A	-0.287626		TMEM43	-0.225544				GPAA1
MAP2K7	-0.212432		DYRK1A	-0.287574		PAG1	-0.225484				GBX2
PDCD7	-0.212363		DPYSL3	-0.287513		SP1	-0.225451				PER1
CENPC	-0.212275		DTYMK	-0.287274		AHNAK2	-0.225343				SIX4
WRAP53	-0.212114		SCP2	-0.28722		CCNY	-0.225094				ABHD8
DDHD1	-0.212052		C1orf50	-0.287169		PBRM1	-0.224883				ATF7IP
AXIN1	-0.211801		RNASET2	-0.286939		PLCB3	-0.224646				ZGLP1
ESRP1	-0.211704		SEPTIN5	-0.286814		MLLT1	-0.224249				TDRKH
PPIL2	-0.211688		ADI1	-0.286595		ZC3HAV1L	-0.224058				RPA4
GMIP	-0.211658		ST14	-0.286536		SCP2	-0.223069				LIMA1
PHF1	-0.211533		TOR1AIP2	-0.286438		PHF1	-0.223043				COP1
NOSIP	-0.211276		ITGAV	-0.28642		TRMT61B	-0.222905				NUB1
SRP19	-0.211136		NOTCH2	-0.286325		MIB2	-0.222553				OSBP
PMPCA	-0.211121		SSB	-0.286265		UBE3C	-0.22235				PPP4C
SLC39A6	-0.211014		GSTK1	-0.285951		SCAMP1	-0.222301				PGLYRP2
MBIP	-0.211013		RAPH1	-0.285915		PIGT	-0.222112				ATG12
MRPL28	-0.210993		TRIM27	-0.285753		CYP20A1	-0.22209				ZMYM5
RNF214	-0.210675		HEXB	-0.285329		BPNT1	-0.221896				THAP3
CAPG	-0.210385		ROCK1	-0.285282		MGAT1	-0.221726				SSBP2
EIF4A1	-0.210144		PTPN11	-0.285028		PHF21A	-0.221661				TSC22D4
TMPO	-0.209846		NMNAT1	-0.28467		ILK	-0.221607				ZMYM2
ARAF	-0.209826		ARHGEF2	-0.284652		NDUFS1	-0.221362				RFT1
TLN1	-0.209675		SCFD1	-0.284595		LAMA5	-0.221352				SSBP4
MANBA	-0.209606		SLC4A1AP	-0.284214		ABHD10	-0.221103				BEND5
PDZD11	-0.209586		GRHPR	-0.283458		SMNDC1	-0.220966				IAH1
ENOPH1	-0.209562		UFD1	-0.283289		SUZ12	-0.220775				PTBP1
TRIM56	-0.209221		EPC2	-0.283209		CLTA	-0.220768				SNW1
RBM5	-0.208971		ZNF518A	-0.283137		STMN1	-0.220762				STOML2
C7orf25	-0.208893		UCHL5	-0.283099		PEBP1	-0.220452				A0A1B0GUL7
CPNE3	-0.208882		NMD3	-0.282995		GGT1	-0.220402				PTP4A3
PACSIN1	-0.208872		UBQLN1	-0.282664		MRPL24	-0.220393				RNF113A
NDUFB8	-0.20882		PTPN13	-0.282427		SFSWAP	-0.220021				CAD
THNSL1	-0.208782		PCYT1B	-0.282267		WDR46	-0.219851				ZNF580
CAMK1D	-0.208727		GRAMD1A	-0.282162		KIF22	-0.219793				HYI
GIGYF2	-0.208495		FAM234A	-0.282076		PHF14	-0.219713				OTOGL
TUBB3	-0.20832		ZC3H8	-0.281863		CLTB	-0.21938				MECP2
MVK	-0.207977		ALG13	-0.281558		GLT8D1	-0.21923				KLHL21
PDCD6	-0.207795		MAP1S	-0.281332		DDAH2	-0.219164				NOP9
GON4L	-0.207722		NDUFAF1	-0.281248		RNMT	-0.2186				ROS1
CHD9	-0.207672		SBF1	-0.281215		PTBP1	-0.218579				SAP30BP
TEAD3	-0.207669		POLR2A	-0.28111		ATP5PD	-0.218548				ZIC2
GID8	-0.207353		SUFU	-0.280914		HMGB2	-0.217654				TULP4
KIF13A	-0.206802		TELO2	-0.280579		STK35	-0.2176				HABP2
DCAF13	-0.206629		DENND4B	-0.280487		PLEKHA7	-0.217504				CLK2
GINS1	-0.206577		DUS3L	-0.280157		YWHAE	-0.217103				ACP1
INTS6	-0.206501		STRN	-0.280034		EBNA1BP2	-0.216945				DUSP21
KRIT1	-0.206227		SPTBN1	-0.279973		TAX1BP3	-0.216877				FN3KRP
CAMSAP1	-0.206193		OSTF1	-0.279958		GSTP1	-0.216795				EP400P1
TAP2	-0.206016		SPPL2B	-0.279864		LRRC14	-0.216793				FANCF
FGD6	-0.205841		UQCRC1	-0.279744		LLGL1	-0.21635				FANCE
SNX29	-0.205538		FOXO3	-0.279727		NCKAP1	-0.216187				UVSSA
IVNS1ABP	-0.205478		CNTROB	-0.27941		EPN1	-0.215838				PPP2R5D
PHF21A	-0.205455		FZD6	-0.278933		ATP13A1	-0.215412				PARS2
MRPS22	-0.205096		NDUFA3	-0.27871		KMT2E	-0.215253				MAPK6
POLR1F	-0.204948		PRPF8	-0.27861		ZKSCAN4	-0.215242				CDKL2
KMT2D	-0.20451		TSG101	-0.278501		UBE2D3	-0.215027				YLPM1
NGLY1	-0.204471		ZADH2	-0.278412		ISCA1	-0.214763				MACROD2
CLPTM1L	-0.204301		CACUL1	-0.278273		BAZ2A	-0.214555				DLX5
MAP2K6	-0.204096		PLIN3	-0.278184		ALDH1L2	-0.214454				HIC1
PIK3R4	-0.203579		TGS1	-0.278164		ERCC2	-0.214317				MICAL1
TRPM7	-0.203415		ATR	-0.27751		SMCHD1	-0.214138				MSL3P1
INTS5	-0.202699		AURKA	-0.277466		POLR2K	-0.213868				LARP1
RFC1	-0.202673		PLXNB2	-0.277049		SSH1	-0.213311				RPF2
ATXN1L	-0.202633		MRPL1	-0.276957		MAN2B1	-0.212973				PTP4A1
UPF1	-0.202556		AHSA1	-0.27687		GEN1	-0.212962				RBM41
LSR	-0.202511		SETD2	-0.276711		GALNT11	-0.212961				RBM27
CEP41	-0.201889		HDAC2	-0.276706		PAICS	-0.212928				FAF1
CLSPN	-0.201853		DDX55	-0.276705		NAT14	-0.212738				MLIP
LONP2	-0.201611		CREBBP	-0.276558		UAP1	-0.212589				NFIL3
RICTOR	-0.201544		NUTF2	-0.276409		PFN1	-0.212334				KLHL20
HDAC5	-0.201505		RBMX2	-0.27602		AFDN	-0.21231				TMEM119
SNX30	-0.201504		DHX36	-0.275827		DHX34	-0.212178				ZCCHC13
MOCS3	-0.201378		SCAMP3	-0.275746		SEC62	-0.211948				RPAP1
ARHGEF26	-0.201078		CEP131	-0.275505		SLC29A1	-0.211836				MAPKAPK5
SRA1	-0.200745		DAB2	-0.275471		MIA3	-0.211699				PTBP2
PLD2	-0.200636		OFD1	-0.275101		NUDT1	-0.211303				TDRD7
NUDT4	-0.200046		ANAPC4	-0.274983		STRN4	-0.211142				FBXO28
NEMF	-0.200033		PLBD2	-0.274971		CTSH	-0.210937				FBXO3
BRK1	-0.199919		NUP210	-0.274503		MCM7	-0.209703				RNF181
GDI2	-0.1998		KIAA0754	-0.274409		GLYR1	-0.209523				TRIM73
UBE2M	-0.199539		EIF3B	-0.274038		PPP3CB	-0.209051				HECTD2
NUMB	-0.199499		LZTFL1	-0.273951		ISCA2	-0.208895				UBR7
IBA57	-0.199206		ADK	-0.273472		WDR5	-0.208842				TRIM74
QTRT2	-0.199104		MCM10	-0.273349		CSNK2A1	-0.20879				LRR1
COQ3	-0.199094		NMI	-0.273096		PPHLN1	-0.208736				RPL5
ZNF649	-0.199051		RIOX1	-0.273065		MICOS13	-0.208598				ELAC2
NTMT1	-0.198754		TIMMDC1	-0.273022		PTPRA	-0.208436				SCG5
ANKHD1	-0.198514		POLA1	-0.27302		ATRN	-0.208422				MAST2
ABCE1	-0.198493		PHF21A	-0.272784		CARMIL1	-0.208407				NKX6-1
TNRC6A	-0.198397		PIK3R4	-0.272746		UCHL5	-0.208229				BCORP1
PLA2G4A	-0.198331		KMT2A	-0.272631		NAXE	-0.208214				CDYL2
CAMSAP3	-0.198325		SMPD4	-0.27241		S100A13	-0.207997				SHC1
TRAPPC4	-0.197907		AARS1	-0.272318		CCAR2	-0.20797				MUSK
SSRP1	-0.197863		HSPD1	-0.2723		DIAPH1	-0.207825				PDZD4
TUBGCP2	-0.197542		ADGRE5	-0.27211		PPAN	-0.207789				POFUT1
GALNT3	-0.197532		ADAP1	-0.271509		LEO1	-0.207501				THUMPD2
GIPC1	-0.197493		RPL7L1	-0.27116		INTS13	-0.207182				METTL15P1
NME7	-0.197236		DCUN1D1	-0.271143		GMEB1	-0.206772				ASXL3
FTSJ1	-0.196892		MTMR3	-0.270938		LCLAT1	-0.206692				TCOF1
JMJD1C	-0.196727		CCDC22	-0.270771		PDIA4	-0.205884				TNFSF12
UBE2B	-0.196675		USP13	-0.270744		TAF6	-0.205835				WDR36
RPP25L	-0.196672		KIFBP	-0.270712		UGCG	-0.205683				TPRX2
CWC15	-0.196594		BPGM	-0.270689		RPL8	-0.205626				SDHB
GTF3C1	-0.196492		TBC1D22A	-0.270495		CD2AP	-0.205506				EOMES
UBA6	-0.196413		MERTK	-0.2702		SAMD1	-0.205414				RNF141
SLC27A4	-0.196301		MDFIC	-0.270129		RPS27	-0.205343				PHF20L1
NTPCR	-0.196295		SF3B6	-0.270055		GTF3C1	-0.204973				WBP11
CA2	-0.196137		ARFGEF1	-0.270038		ACSS1	-0.20491				LTO1
SPAG5	-0.195767		ZZZ3	-0.269788		PABPC1	-0.204853				CNTN1
ZNF280D	-0.195705		CHERP	-0.269697		KYAT1	-0.204809				MIS18A
UXS1	-0.195666		RAB3IP	-0.269585		TDRKH	-0.204481				DUSP8
APRT	-0.195459		CDYL	-0.2695		SRPRA	-0.204477				PEAK3
LARP1B	-0.195415		FOXK2	-0.269359		FBN2	-0.204455				QRICH2
USP10	-0.195381		ATP6V1A	-0.269131		ITPR1	-0.204148				LARP7
HYPK	-0.195208		TAF6L	-0.268774		HSPD1	-0.204047				KLHL17
EIF5A	-0.195033		ACAT2	-0.268524		SNAP23	-0.203887				ANKK1
MERTK	-0.194901		SCPEP1	-0.26815		RPS28	-0.203778				STK36
NPC2	-0.194699		PINX1	-0.268046		IPO4	-0.20351				RPS6KA4
NCAPH	-0.19464		CHD1L	-0.268039		PPIP5K2	-0.203501				COPS6
CENPF	-0.194392		DHPS	-0.267823		CIZ1	-0.203441				RPS6
SDC2	-0.194244		PDCD10	-0.267506		MYO1D	-0.203374				HSF2BP
FBRS	-0.193847		SPATS2L	-0.26741		MCAT	-0.203029				RNF180
F11R	-0.193697		EEF1AKMT2	-0.267332		DHRS11	-0.202914				RBM47
AIDA	-0.193648		SEC24C	-0.26715		RTCB	-0.202417				NUP85
TOP3B	-0.193613		ITPR2	-0.26704		SFPQ	-0.202381				FABP6
CHMP7	-0.193526		NFS1	-0.266404		NXF1	-0.20179				FAM20C
NDUFV1	-0.193447		ATL3	-0.26616		HSD17B12	-0.201749				RAD51AP1
EPHB3	-0.193425		NLE1	-0.266153		PHF12	-0.200813				MRPS36
STIM1	-0.193375		DCTPP1	-0.266091		CRNKL1	-0.200749				CAMK4
COMMD1	-0.193359		CEBPZ	-0.266065		DTYMK	-0.20039				MLLT1
NOTCH1	-0.1932		RAB22A	-0.265701		NAPG	-0.200206				DUSP6
BRWD3	-0.192807		CAMKK2	-0.265685		PSIP1	-0.200034				CHAC1
HMMR	-0.192746		ATP5PO	-0.265081		IP6K1	-0.199987				H0YIG0
RABAC1	-0.192535		RCCD1	-0.264752		WDR55	-0.199479				FAM86C1P
RING1	-0.192037		MIPOL1	-0.264347		MRC2	-0.199295				H0YIJ7
WDR83	-0.191901		SPTLC3	-0.264215		BAK1	-0.19923				SYCP1
GMPPB	-0.191834		PUDP	-0.263866		NNT	-0.199174				TSNAX
TOR1AIP2	-0.191831		AHDC1	-0.263819		EGFL7	-0.199042				MTA2
ATAT1	-0.191816		PRSS12	-0.263754		ATP6V0D1	-0.19816				ILF3
SLC25A3	-0.191773		TYW1	-0.263694		SRA1	-0.197716				ERCC8
HIVEP1	-0.191277		NUDCD3	-0.263643		RPSA	-0.197485				TEX264
GPD1L	-0.191084		TRUB1	-0.263552		SNRNP200	-0.197454				KCTD20
ILRUN	-0.190375		RPL6	-0.263029		PRKCSH	-0.197365				FOXM1
NEK9	-0.190373		TFIP11	-0.262931		DGCR6L	-0.197222				WDR74
PLXNA1	-0.190083		FANCD2	-0.262868		CBX8	-0.197191				WDR12
GUSB	-0.189968		SARS1	-0.262842		PMPCB	-0.196295				UTP3
MYORG	-0.189938		ILRUN	-0.2625		CCDC59	-0.1959				ERG28
PEAK1	-0.189861		BCAT2	-0.262495		POLE	-0.195788				S100A11
SIN3B	-0.189628		SRM	-0.262411		NUP43	-0.195582				GMNC
GIT1	-0.188681		RPSA	-0.261853		MAN2A1	-0.195356				RUBCNL
PLCD3	-0.188652		PSMD11	-0.261554		STAG2	-0.194589				PIAS2
BPNT1	-0.188441		MTA1	-0.261071		FKBP7	-0.194394				CBFA2T3
FKBP15	-0.187875		MALT1	-0.260949		LRIF1	-0.194375				PIFO
PHF20L1	-0.187099		IARS2	-0.260824		HPS3	-0.19433				CASP8AP2
TAX1BP3	-0.186942		NFXL1	-0.260662		RAB11B	-0.194266				ROPN1
POLR2L	-0.186886		WDR55	-0.260636		SMPDL3A	-0.194094				ROPN1L
F2R	-0.186711		KANSL1	-0.259966		LAP3	-0.193933				MMS19
SPOP	-0.186439		NAA35	-0.259964		CENPB	-0.193509				PLCB3
AP2M1	-0.186368		RPL36	-0.259894		PRDX5	-0.193371				ZCCHC17
ARL8B	-0.186349		TAB2	-0.259234		HIRA	-0.193151				PKN3
MSL1	-0.186109		USP25	-0.258852		FIBP	-0.193065				PSKH1
NDRG2	-0.18598		CRAMP1	-0.258559		ZC3H8	-0.192437				RPL23A
ITGA6	-0.185723		IDH2	-0.258245		MAP7	-0.192414				STARD4
MRPL40	-0.185052		APPL1	-0.258241		MBNL1	-0.19241				C1QTNF2
POMGNT1	-0.184816		HAUS4	-0.257895		NDUFB8	-0.191527				TEX11
EP400P1	-0.184677		RND3	-0.257884		PCNX3	-0.190562				PRMT7
LIG1	-0.184594		MTA2	-0.257479		CPNE1	-0.190546				PNPLA6
S100A14	-0.184405		AP3M1	-0.257373		GK	-0.190504				IGF2BP2
ARHGAP35	-0.184361		RAPGEF6	-0.257163		SPRY1	-0.190458				GRK6
HEATR5A	-0.184303		LGALS8	-0.257087		TTC4	-0.190306				PRMT2
ARHGAP32	-0.183865		GTF3C1	-0.256867		ATP5MC2	-0.190171				DSEL
TRAPPC13	-0.18375		NECTIN4	-0.256746		RIF1	-0.18993				MKNK2
ZNF579	-0.183717		GEMIN2	-0.255592		NUP210	-0.189338				PGLYRP3
SIPA1L3	-0.183243		SLC25A10	-0.255569		MYH9	-0.189318				RNF122
FLRT3	-0.183152		EIF3I	-0.255406		NFIA	-0.189274				TRAF3IP2
PJA1	-0.18298		MTPAP	-0.254305		MPDZ	-0.189123				ZC3H15
ASRGL1	-0.182651		GAB1	-0.2539		CMC1	-0.188734				MKRN3
WDFY3	-0.182632		EAPP	-0.253239		MBTPS1	-0.188622				PRDM6
MTG2	-0.182623		PKP4	-0.253178		APOL2	-0.188597				JMJD1C
RPL8	-0.182386		LRIF1	-0.253016		CDH1	-0.188591				MTA3
MEMO1	-0.182348		HDHD5	-0.252966		MYBBP1A	-0.188167				DAPL1
TOM1L2	-0.182207		LCOR	-0.252787		USP13	-0.187842				ING4
SCRN3	-0.182201		CAPNS1	-0.252308		PWWP2A	-0.187628				H7C2Y5
PDE8A	-0.18219		TMCO3	-0.252063		BLVRA	-0.187621				FOXF2
CSNK2A1	-0.182087		GMPS	-0.252021		ARVCF	-0.187618				RBM23
PLA2G15	-0.182067		ME2	-0.251977		ERP44	-0.187597				PTPRH
PRKACA	-0.182019		UROD	-0.251866		PDCD6	-0.187539				MACROD1
RIF1	-0.181963		SERPINI1	-0.251702		SYNJ2BP	-0.187401				A0A096LNG9
NDE1	-0.18188		UHRF1	-0.251458		NBEAL2	-0.187225				PEBP1
HELB	-0.181765		RPS6KA1	-0.251396		GIT1	-0.187148				SH2D3A
VPS37B	-0.181589		RAC1	-0.251113		MGA	-0.187132				CISD3
EZH1	-0.181561		KDM8	-0.250953		RAF1	-0.186995				RPEL1
GART	-0.181457		LRRC40	-0.250571		WWP1	-0.186901				RNF24
TIPIN	-0.181327		ACOT7	-0.250161		APPL1	-0.186867				UBOX5
RAN	-0.181234		PIK3R2	-0.249958		CD47	-0.186696				DCAF7
LDHA	-0.181202		GRIP1	-0.249631		RBM8A	-0.186631				TGM4
ERGIC1	-0.181126		TLN1	-0.249557		ADAM10	-0.186356				RNF145
CKAP2	-0.181052		NME7	-0.249481		ERLEC1	-0.185931				MINDY1
PRC1	-0.181026		USP24	-0.249412		PPIH	-0.185791				DZIP3
DMAP1	-0.180917		SPAG5	-0.249361		ARID1A	-0.18558				NYNRIN
NDUFB6	-0.180836		ENTPD5	-0.249359		S100A11	-0.185197				POP1
SEC24C	-0.180742		SIX4	-0.249129		KIF14	-0.184957				LIN9
SUCLG1	-0.18057		NUS1	-0.249049		OSBPL6	-0.184451				RIF1
GMFB	-0.180529		USP42	-0.248973		SND1	-0.184365				KSR1
SAR1B	-0.180298		CNOT11	-0.248904		TIMM21	-0.184203				MND1
TXLNG	-0.180247		DDX58	-0.248899		DHCR7	-0.184089				PRPF40A
DMXL1	-0.180199		GNB4	-0.248724		NADK2	-0.183635				SHOC1
WWP1	-0.180047		MT-CO2	-0.24849		RPL36	-0.183622				CDK14
ZNF638	-0.179268		EIPR1	-0.2483		HNRNPH2	-0.183403				MAPK10
PFDN5	-0.179259		SLC9A6	-0.248298		SELENOS	-0.183274				HR
GFER	-0.178763		RNF167	-0.247925		EIF3F	-0.183271				KDM3B
PNKP	-0.178674		JPH1	-0.247666		MOB4	-0.182955				SYCE3
HCCS	-0.178651		CYB5B	-0.247457		ERI1	-0.182924				ADAD2
MRPL54	-0.178526		RECQL5	-0.247344		EFL1	-0.182916				ADAD1
KAT14	-0.178196		ABCE1	-0.247113		MPDU1	-0.18279				MTDH
RPL37A	-0.178196		TMED10	-0.246984		BCLAF3	-0.182308				SLFN14
MRPL17	-0.178084		PMPCB	-0.246821		TKFC	-0.182252				BTBD18
TRIM24	-0.178049		ENTPD4	-0.246676		ABHD16A	-0.182161				CDK7
MON1A	-0.177914		RPL10A	-0.246604		IFIT5	-0.182144				HMG20A
PTER	-0.17778		SYNM	-0.246448		SRPRB	-0.182021				NKX3-1
SRR	-0.177737		ALDH5A1	-0.246364		NOP10	-0.181911				E5RI56
FBXO9	-0.177247		RPS6	-0.246319		LSM8	-0.181834				NR3C1
ANLN	-0.177066		MRPL39	-0.24601		CAMK2D	-0.181686				TBR1
MGAT2	-0.176881		POGLUT3	-0.245978		EMG1	-0.181465				SLC4A1
FEZ2	-0.176725		NEMF	-0.245172		CDKAL1	-0.181245				KHDRBS1
SCYL1	-0.176328		HSD17B10	-0.244256		BRD7	-0.18106				CDKL4
EIF2B2	-0.176252		CKAP5	-0.243868		SLC33A1	-0.180903				STK32A
MTCH2	-0.176059		GUF1	-0.243707		KDM5D	-0.180772				MAPK4
NFIB	-0.175789		INTS13	-0.24367		UBE2V1	-0.180384				MAP3K15
PPME1	-0.175665		RASSF2	-0.243454		PFKP	-0.180316				MAST3
PHKB	-0.17539		CSNK2A1	-0.243396		PPP1CB	-0.180071				RPS6KC1
MRPL9	-0.17516		EPN1	-0.243156		ENY2	-0.179972				MAST4
RPS27	-0.175145		NDUFAF7	-0.243137		FAM111B	-0.179924				STK32B
COASY	-0.174809		CCP110	-0.242388		SON	-0.179891				HIPK4
MORF4L1	-0.174771		GATA2	-0.242371		GYS1	-0.179561				CAMKV
HECTD3	-0.174535		PIGS	-0.242153		CCNB1	-0.179413				MAP3K6
MAPKAPK2	-0.174502		CAPN7	-0.242113		RPUSD3	-0.179413				PDPK2P
ALDH4A1	-0.174457		CCDC28A	-0.242078		TRMU	-0.179142				STK32C
ETV6	-0.174298		GATAD2B	-0.241844		CTBP1	-0.178949				MOK
FBXO42	-0.174211		SENP7	-0.241563		AGRN	-0.178773				CDK8
MALT1	-0.174204		RMND5A	-0.241324		ADGRL2	-0.178194				MAP3K21
NFATC3	-0.173929		TUBA1C	-0.241269		EIF3I	-0.178173				STK38L
ERCC1	-0.173843		RPL18	-0.241191		NDUFV1	-0.178093				C18orf25
PLEKHA7	-0.173765		ZDHHC20	-0.240841		RNASET2	-0.178061				PHKB
ANKRD28	-0.173677		GPX4	-0.240832		ADSL	-0.177989				ID4
MARS2	-0.173674		ABHD16A	-0.240635		MRPL13	-0.177822				PRDM7
JPT2	-0.173662		SORD	-0.240543		LDAH	-0.177641				RBBP8
NACA4P	-0.173538		PRPF3	-0.24043		CSNK1D	-0.177504				ECI2
POM121	-0.173496		ECE1	-0.240353		PAXIP1	-0.1775				MRPL40
POLR2B	-0.173199		FAM98A	-0.24031		AIDA	-0.177456				FOXK1
C1orf122	-0.172871		TRIM11	-0.240217		ALG11	-0.177288				EVA1A
AFTPH	-0.172818		OGDH	-0.240025		KIAA1549	-0.177224				DXO
MCAT	-0.17274		POLD3	-0.239907		NOP9	-0.177161				SEL1L
P4HA1	-0.172159		PLEKHA2	-0.239687		FBXO45	-0.176981				SAMD4A
HTT	-0.172022		MTREX	-0.239549		TMED10	-0.176352				ZNF670
GGA1	-0.171967		ZNF407	-0.239376		INTS3	-0.176292				H6PD
DDX20	-0.171651		MRPL38	-0.238939		ANXA2	-0.17616				SP100
FOXP4	-0.171274		DCAF13	-0.238926		GFM1	-0.176055				IRX5
STK24	-0.171133		HMOX2	-0.238909		CUL1	-0.175588				PRDM13
SMPDL3A	-0.170783		CERT1	-0.238513		UBLCP1	-0.17517				DUX4L7
GIGYF1	-0.170526		XIAP	-0.238158		SOAT1	-0.17501				DUX4L5
TPMT	-0.170216		THAP12	-0.238043		LRPAP1	-0.17481				DUX4L4
SMC2	-0.169972		SPC25	-0.237769		MICALL2	-0.174652				DUX4L2
KANSL3	-0.169925		INTS2	-0.2377		RAB35	-0.174009				DUX4L3
ZC3HAV1L	-0.169904		PSMD7	-0.237628		BARD1	-0.17368				DUX4L6
RIOX2	-0.169863		HNRNPA0	-0.237591		DDX18	-0.173612				UNC119
PARK7	-0.169862		PDCD7	-0.237577		DAB2	-0.173403				RNFT1
TGS1	-0.169859		PDE12	-0.237509		ERC1	-0.173377				RNFT2
RAD1	-0.169813		FDFT1	-0.237287		MPP6	-0.173046				HMG20B
RPL27	-0.169785		EXOSC1	-0.237175		MRPS6	-0.17289				SNAI2
USP3	-0.169729		NCK2	-0.237114		SEC13	-0.172732				ADAM7
NUDT2	-0.169728		IDE	-0.236732		GRHPR	-0.172527				PCBP2
RXRB	-0.16954		TRA2B	-0.236657		PSMC5	-0.172467				LSM14A
BCAT1	-0.1695		PTPN9	-0.236451		CUSTOS	-0.172429				FOXK2
EPB41L3	-0.169449		DPP9	-0.235606		PPM1L	-0.172301				SERAC1
SASH1	-0.169307		GUSB	-0.235516		ISCU	-0.172279				AREL1
NCAPH2	-0.169213		RWDD4	-0.235375		IDH3B	-0.171417				ZNF335
AMDHD2	-0.16903		GOT2	-0.23523		ALDH5A1	-0.170971				RLBP1
HMGB3	-0.168966		TARS3	-0.234928		ALDH6A1	-0.170768				TENT5C
TFDP1	-0.168921		URGCP	-0.234815		TOMM5	-0.170202				PROX2
USP20	-0.16881		APPL2	-0.234141		BCL2L2	-0.170043				RPF1
EIF2B5	-0.16861		ARMC6	-0.234112		NUP107	-0.170004				MPHOSPH10
RPL7L1	-0.168283		LRP1	-0.233726		PPM1F	-0.16956				ELAC1
ACTR6	-0.168129		IRAK4	-0.233615		ABCB7	-0.169298				IMP4
BAG4	-0.167733		RECK	-0.233608		ATG9A	-0.168951				NSA2
SUMF2	-0.16756		RANGAP1	-0.23355		GTF2F2	-0.168691				URB1
STAT5B	-0.167279		TWF2	-0.233073		GGA1	-0.168635				TSR3
FAM177A1	-0.167259		FIS1	-0.233051		PANK2	-0.168298				RRP7BP
CDC42BPB	-0.167243		TGFBR1	-0.232932		ALDH9A1	-0.167857				WDR3
DDX3X	-0.167193		PPP1R21	-0.23288		PPAT	-0.167807				FOXC1
BCR	-0.167115		UBE2O	-0.232623		VANGL2	-0.167502				PLCD4
EIF1	-0.167109		ECHS1	-0.232474		CCT7	-0.167425				RBMS3
ZC3H8	-0.167076		PSMB1	-0.232282		ARNT	-0.167138				TNP1
RDX	-0.166922		CEP76	-0.232039		RPL9	-0.166869				PHF20
RLF	-0.16685		PRPSAP2	-0.231858		AP1B1	-0.166807				TENT5B
CEP97	-0.166738		TMEM43	-0.231849		RPS3A	-0.166562				EIF1AD
PML	-0.166519		KHNYN	-0.231842		NRBP1	-0.166235				MTMR11
PRKD3	-0.166387		RPS7	-0.231814		PIH1D1	-0.166182				NHLRC1
DENND4A	-0.166301		CPEB3	-0.231648		CRYBG3	-0.166172				DEDD2
COPS8	-0.166252		FRYL	-0.231234		CTR9	-0.165714				BZW2
PRTFDC1	-0.166185		RMDN3	-0.231091		TUBGCP5	-0.165677				PARP15
TSEN54	-0.165971		RARS2	-0.230571		MED12	-0.16562				RNF130
POLR2A	-0.165962		MRPS16	-0.230418		SPC24	-0.165541				POLDIP3
UTP14A	-0.165414		PRKACA	-0.230401		ATR	-0.165412				SLC27A2
R3HDM1	-0.165279		OSBPL3	-0.23002		NME2	-0.165287				RPL36A
KIAA1191	-0.165268		LPIN1	-0.229776		CA2	-0.165086				MRPL52
EXOC8	-0.165228		DUSP3	-0.229255		SNTB1	-0.164983				MRPL32
OPTN	-0.164955		POLA2	-0.229245		MMP14	-0.164951				MRPS24
NEK1	-0.164751		TC2N	-0.229183		ACTR3	-0.164838				RPL9
MED13L	-0.164633		CDR2	-0.229128		MLST8	-0.164837				MRPL49
ABCF2	-0.164338		IVNS1ABP	-0.229044		EFNB1	-0.164813				MRPL35
PDCD2L	-0.164296		DIAPH2	-0.2288		ASCC3	-0.164394				MRPS12
ACSF3	-0.164163		TBC1D30	-0.228443		CHSY1	-0.164066				MRPL22
OPHN1	-0.164059		NUP62	-0.228336		UBAP2	-0.163998				MRPL16
MON1B	-0.16381		KIF18A	-0.228133		AFG3L2	-0.16395				MRPL45
ETF1	-0.163794		NAPRT	-0.227995		LRPPRC	-0.163916				MRPL28
GDPGP1	-0.163702		SMYD3	-0.227879		YWHAZ	-0.163754				RPL3
CDAN1	-0.163299		PLXNA2	-0.227869		NT5DC3	-0.163694				RPS4Y1
RSBN1	-0.1632		EGFR	-0.227621		OPA1	-0.163556				MRPS6
ARHGEF10	-0.162927		AKR1B1	-0.227247		EMD	-0.1635				MRPS34
CDC27	-0.162877		WAPL	-0.226887		USO1	-0.163036				MRPS21
TARS1	-0.162787		CREB3L2	-0.226868		TMEM126A	-0.162863				MRPS15
KIFBP	-0.162545		RMC1	-0.226702		EFR3A	-0.162803				RPLP2
ASPH	-0.16237		FIBP	-0.225623		OCIAD1	-0.162793				RPLP0P6
PYCR3	-0.162353		GLMN	-0.225605		KCTD12	-0.162735				MRPL53
FLNA	-0.162219		NT5DC1	-0.225506		CYP2S1	-0.162315				MRPS17
RSRC1	-0.162045		EPHA2	-0.225187		EXOSC3	-0.162211				MRPS28
MICAL3	-0.161918		LACTB2	-0.224678		COG8	-0.162164				MRPL33
TTC13	-0.161761		CRNKL1	-0.224661		FDXR	-0.161464				MRPL42
PDE4DIP	-0.161535		CLPTM1L	-0.224141		SPG11	-0.161427				RPL26L1
RAB33B	-0.1611		CAPG	-0.224137		KMT2C	-0.161309				MRPL18
RPL7A	-0.160895		TRIM25	-0.224132		FHL2	-0.161097				MRPL34
FASN	-0.160886		RPS2	-0.223925		ILKAP	-0.160584				RPS11
WWOX	-0.160649		PCM1	-0.223692		RAP1B	-0.160492				RPS23
MAP3K7	-0.160634		GNL3L	-0.222867		SSB	-0.160455				MRPS26
RIC8B	-0.160418		SNTB2	-0.222491		RPF1	-0.16034				MRPS35
NDUFA2	-0.160403		MTOR	-0.222451		QKI	-0.160086				MRPS10
GRAMD2B	-0.160126		SUV39H1	-0.222289		MRPL11	-0.159964				MRPS22
SP1	-0.16011		MASTL	-0.222141		MYOM2	-0.159872				MRPL36
SRM	-0.159977		G3BP1	-0.222009		EXOSC8	-0.159388				MRPL47
VAPA	-0.159968		MRPL13	-0.221772		PDCD10	-0.159325				MRPL50
DHTKD1	-0.159868		SLU7	-0.22136		FUBP1	-0.15869				MRPL51
TBCE	-0.159764		MPHOSPH8	-0.221222		SLC35B2	-0.158436				MRPL14
GPKOW	-0.159583		TUT4	-0.221195		NSF	-0.158404				MRPL10
PDE12	-0.159354		ALDH9A1	-0.221017		NME3	-0.158371				MRPL55
MLST8	-0.159325		USP43	-0.220745		GAB1	-0.157932				MRPL54
ADNP	-0.159032		MRPS27	-0.220523		DHX30	-0.157914				H0YL77
PSME3IP1	-0.158836		RALBP1	-0.220404		ESYT1	-0.157903				ING5
APBB2	-0.158632		SECISBP2L	-0.220061		FAM98A	-0.157899				RCOR1
ATE1	-0.158029		UQCRQ	-0.219528		MRPL46	-0.157777				RFWD3
SOWAHC	-0.15799		PDXK	-0.219446		GXYLT1	-0.157344				CFAP20
HERC2	-0.157849		OPA1	-0.219286		NECTIN2	-0.157257				PRDM11
MAN1A2	-0.157666		FCF1	-0.218912		CCNB2	-0.157111				UNCX
CNNM3	-0.157597		HNRNPF	-0.218728		TUBA1C	-0.15694				RBBP5
HPF1	-0.157543		PSMC1	-0.218693		GCLC	-0.156897				RADX
SAP130	-0.157267		WDR47	-0.218528		OXCT1	-0.156828				RNF186
CENPB	-0.157194		ECT2	-0.217973		LRP1	-0.15664				PAX1
RAB1B	-0.15694		NGDN	-0.217942		USP47	-0.156529				MEIS2
UBE2E3	-0.156795		ADCK1	-0.217872		FANCG	-0.156463				INCENP
PPP4C	-0.156711		CMSS1	-0.217845		CDC5L	-0.156274				PCMTD1
METTL2B	-0.156431		UTP6	-0.217518		BOLA1	-0.156134				CSKMT
MAK16	-0.156391		SLC11A2	-0.217477		EP400	-0.156068				PCMTD2
TRAPPC10	-0.156307		CNOT1	-0.216891		SLC25A11	-0.156003				PCMT1
MYOF	-0.156248		YTHDF2	-0.216877		CORO1B	-0.155879				EEF1AKMT2
GRHPR	-0.156123		MRPL19	-0.216857		SRSF5	-0.155825				R3HDML
EIF4G1	-0.15612		PSMB5	-0.216691		ZFPL1	-0.15581				PI15
MVB12A	-0.156014		EEF1AKNMT	-0.216494		LANCL1	-0.155768				H3BQF6
GRHL2	-0.155998		TOMM70	-0.216285		ERBIN	-0.155367				SFR1
KIF18A	-0.155817		MAD1L1	-0.216084		COG6	-0.155345				FAF2
ARHGEF18	-0.15568		SRP19	-0.215827		BABAM2	-0.155272				CCDC22
TNRC6B	-0.155436		LGALS3	-0.215589		NCEH1	-0.155187				PTPDC1
TSR1	-0.155267		HPS5	-0.215512		OXSR1	-0.155129				MTMR6
ARHGAP5	-0.155021		ZNF408	-0.214979		GLS	-0.154812				ATG5
RTKN	-0.154617		MLH1	-0.214914		EXOG	-0.154658				TUSC3
MAP7	-0.154528		NCDN	-0.214836		SFMBT2	-0.154525				CBLL1
RHOA	-0.15432		DIDO1	-0.214684		PTPN21	-0.154247				PGGT1B
RAB3IP	-0.154297		PPP1CA	-0.214412		EMC8	-0.154239				MC1R
NAXE	-0.154226		PCBP1	-0.214192		PRXL2A	-0.154166				TRIP12
SPDL1	-0.154153		TUBB2B	-0.214123		NSRP1	-0.154109				SRMS
EVI5	-0.154148		RIPK1	-0.213636		ATP5PO	-0.153924				RALY
GTPBP2	-0.153945		WASHC4	-0.213405		PRKD2	-0.153878				SNIP1
PTPRF	-0.153761		GPD2	-0.213373		POLR2A	-0.153866				ACD
USP28	-0.153748		PPAN	-0.212778		RANBP2	-0.153722				CRTAP
USP24	-0.153688		RPS18	-0.2126		EIF3K	-0.153653				PLCD1
GATAD2B	-0.153628		WASH2P	-0.212442		ANAPC7	-0.15351				IRX4
GSKIP	-0.153622		TRIM16	-0.212269		SARS2	-0.15282				TRIM31
PIP4K2B	-0.153579		CCDC59	-0.212138		ITGA6	-0.152764				ASB12
NEGR1	-0.153245		DDB1	-0.211814		ACO1	-0.152755				ARID3A
EIF1AD	-0.153218		PELO	-0.211753		LGMN	-0.152463				USF3
ALDH5A1	-0.15317		FAM83G	-0.211733		SNRPD2	-0.152456				CDK12
CNN3	-0.153081		COA4	-0.211501		KDM6A	-0.151974				TBX18
PLEKHG2	-0.152874		SLC12A2	-0.211153		NPM1	-0.151715				THAP11
RO60	-0.152704		DLGAP4	-0.210738		HSDL1	-0.151666				CXXC1
CALCOCO1	-0.15269		KHDRBS1	-0.210376		MAVS	-0.151653				STK38
SCPEP1	-0.152511		SH2B2	-0.21015		RAPGEF2	-0.1511				DUSP16
FAM76A	-0.152396		HNRNPH1	-0.210029		RNF213	-0.150956				TXK
GOLGA2	-0.151931		DTX2	-0.209972		ADK	-0.150863				RBM38
MAP2K2	-0.151929		NUDT9	-0.209936		RPL15	-0.150788				TLK2
KIF14	-0.15109		CASP3	-0.209837		HARS2	-0.150689				NOSIP
POLR2H	-0.151063		CLIC3	-0.209806		SCAP	-0.150562				AKAP17A
FARP2	-0.151043		PRUNE1	-0.209796		KDM4B	-0.150513				RPS20
RPS13	-0.150949		THOC1	-0.20944		ECHS1	-0.149962				ARRDC1
PTGR2	-0.150521		HMG20B	-0.20925		LDLR	-0.149576				MLLT10
KIAA1217	-0.150408		SUZ12	-0.209105		PPM1H	-0.149529				PIWIL3
LDHB	-0.150072		LCORL	-0.208966		SNU13	-0.149473				PHOX2B
WDR62	-0.149842		PPP4R1	-0.208683		PTPRG	-0.149376				PPP1R14C
PRPF40A	-0.149483		ETFA	-0.20854		DDX19B	-0.149014				GNB3
TRIP12	-0.149418		TSC22D3	-0.208535		PRIM2	-0.148854				PPP1R14A
TDRP	-0.149307		TUBGCP2	-0.208486		HOXD13	-0.148752				RNF150
CKB	-0.149298		TGOLN2	-0.208407		CNOT7	-0.148699				HOXB3
TTC33	-0.149164		CDC42EP1	-0.208355		KDM8	-0.148387				HOXA2
ENTR1	-0.148849		TBC1D12	-0.20813		MRE11	-0.148146				TBX6
COL21A1	-0.148843		TANGO6	-0.207672		KAT6B	-0.148076				KDM2A
CCNT2	-0.148688		SERPINH1	-0.207668		KLC3	-0.147725				COQ9
AP1G2	-0.148666		INTS12	-0.207647		UGGT2	-0.147468				RNF151
DHX8	-0.148656		NELL2	-0.207543		GOT2	-0.147439				TOB2
HAGH	-0.148604		GLYR1	-0.207493		EZR	-0.147412				ISL2
GLRX3	-0.148567		TMBIM1	-0.207488		BRD8	-0.147316				DCAKD
NAA25	-0.14848		ABCF3	-0.207452		ACOT13	-0.147146				RPS7
SSU72	-0.148301		UBE2K	-0.206954		USP28	-0.147125				NDFIP2
ODF2	-0.148299		INTS5	-0.206875		PAFAH1B1	-0.147057				HOXD11
FBXO45	-0.147768		PTPRA	-0.206687		PDAP1	-0.14688				NCBP2
PLAAT3	-0.147645		SRI	-0.20668		RCC1	-0.146757				MYLK2
HCLS1	-0.147541		IPP	-0.206572		OSBPL5	-0.146639				CENPE
PKM	-0.147506		DEPDC1	-0.206118		SENP1	-0.146546				SYAP1
SPATA5L1	-0.147403		BCORL1	-0.206032		ZC3H18	-0.146405				G3BP2
GSS	-0.147243		RGPD5	-0.205903		EPN2	-0.14639				PEX10
NOL6	-0.147167		POR	-0.205749		BLNK	-0.146331				DYRK4
ZHX1	-0.147065		SENP3	-0.205727		UIMC1	-0.14579				DCLK3
SENP3	-0.14698		THNSL1	-0.205606		GOLGA2	-0.145277				CAMK1G
APAF1	-0.146793		QRICH1	-0.205521		CD276	-0.144964				PNCK
VPS72	-0.146666		SRPRB	-0.20541		INPP5K	-0.144786				STK31
GPS1	-0.146535		PYGB	-0.205408		TRA2B	-0.144754				FGGY
FANCI	-0.146506		LLGL1	-0.205337		PDCD4	-0.144655				FOXB1
NT5DC2	-0.146436		SPRYD4	-0.20505		GADD45GIP1	-0.144587				ZCCHC7
TIPRL	-0.14611		NAA16	-0.20496		CD248	-0.144293				FANCB
UCHL1	-0.146065		RAD1	-0.204928		DAD1	-0.144203				HOXA3
LRIF1	-0.146016		ATG9A	-0.204822		DHRS4	-0.144167				ZNRF2
HSF1	-0.14561		TMEM33	-0.204781		FAT1	-0.14384				ZNRF1
LLGL2	-0.145591		TRIM3	-0.204648		ACOT8	-0.143414				PPT1
ZW10	-0.145504		WRN	-0.204229		HSD17B11	-0.143394				WWTR1
INTS3	-0.145434		AP2A2	-0.204145		NCAM1	-0.143339				MAPT
SMG7	-0.145313		HUS1	-0.203591		UBN2	-0.143022				TBXT
SASS6	-0.145252		NARS2	-0.203363		PSMD13	-0.142606				CTBP2
DLG2	-0.14522		AAAS	-0.203103		HNRNPR	-0.142602				CDC5L
NDUFB10	-0.14496		DPP3	-0.203063		CSK	-0.142403				ZGRF1
PINX1	-0.144661		HIBCH	-0.20284		STXBP5	-0.142291				RAD23A
DHX36	-0.144011		WDR4	-0.202458		YLPM1	-0.14156				RIMOC1
PSPC1	-0.143982		NFX1	-0.202238		TPP2	-0.141558				MORC1
TBL1XR1	-0.143631		CPT2	-0.201983		MT-ATP6	-0.141457				SSX9P
NUDT9	-0.143619		PDHB	-0.2018		GTF3C5	-0.141321				SSX6P
LAP3	-0.143611		PHF3	-0.20169		RBFOX2	-0.14088				ZNF747
MPP1	-0.143341		SLC25A46	-0.201473		ECI2	-0.140732				SSX8P
CAPS	-0.143334		YEATS2	-0.200655		TPD52L1	-0.140202				RHBDD2
ARFGAP2	-0.143178		MCAT	-0.200503		KDM1B	-0.14019				NPAS2
CLDN6	-0.143116		COPZ1	-0.200059		RPS3	-0.140072				PHF8
PPM1D	-0.142561		CENPV	-0.199792		HNRNPUL1	-0.140068				C2orf69
UBE2N	-0.142461		DDX28	-0.199579		GMPPA	-0.139925				SART3
RC3H1	-0.142121		PUS1	-0.199576		MID1IP1	-0.139462				CSPG4
THADA	-0.141948		PLXNB1	-0.199478		NAMPT	-0.139451				CASS4
RABEPK	-0.141744		TTC27	-0.19923		AP2A1	-0.139238				ZPR1
SPRED1	-0.14163		SUCLG2	-0.199115		CASP6	-0.139104				FOXH1
TELO2	-0.141515		HADHB	-0.198971		ZADH2	-0.138949				VIPAS39
BCAT2	-0.141165		TAX1BP1	-0.198964		CHMP7	-0.138855				JAZF1
SNF8	-0.141139		BRWD3	-0.198911		U2SURP	-0.138797				ZBTB46
CEP152	-0.141113		EML3	-0.198573		NDUFB11	-0.138656				FBXL8
MGA	-0.141012		TBC1D5	-0.19857		KDM4A	-0.138648				TRIM2
CDKAL1	-0.140858		RPL8	-0.19852		DNAJC13	-0.137996				J3QRK9
IWS1	-0.140724		ALDH1A2	-0.198311		SNX14	-0.137783				EMX1
ARFGEF1	-0.140428		DHRS11	-0.198289		WIZ	-0.137215				FABP4
ALKBH5	-0.140229		DICER1	-0.198033		SNX2	-0.137133				ISCA1
BROX	-0.140096		EHMT2	-0.198017		MRPL21	-0.137106				CDK2
ARSB	-0.139932		GTF2E2	-0.197834		COPS7B	-0.136917				ING3
[truncated: 8,877 more rows]

## Sheet: Table S4
Gene Name	Position	Amino acid	Intensity R15A-1	Intensity R15A-2	Intensity R15A-3	Intensity Vector-1	Intensity Vector-2	Intensity Vector-3		Gene Name	Position	Amino acid	R15A/Vector	t test p value		GO_ID	Term	Category	Test	Ref	TestAll	RefAll	Test_per	Ref_per	Over_Under	TestSeqs	RefSeqs	P value	FDR	richFactor
PPP1R15A	212	S	3.71781e+06	8.45994e+06	5.50023e+06					PFAS	569	S	0.497647	0.0152298		GO:0060968	regulation of gene silencing	P	35	65	806	3329	0.0434243	0.0195254	over	P07305,P16401,P17096,Q6PL18,Q8N108,Q96EB6,Q8N6T7,A8CG34,P12270,P24928,P35658,P49790,P49792,P52948,P55735,Q04637,Q5SRE5,Q8N1F7,Q8NFH5,Q92621,Q99567,Q9BVL2,Q9UKX7,O75151,Q13263,Q6VMQ6,Q8NEY8,Q9UK61,P55265,O75376,Q9Y618,P00533,P36507,Q08211,Q9UGP4	P54198,P07305,P10412,P16401,P16402,P16403,P17096,Q6PL18,Q92522,Q9ULI0,Q8N108,Q96EB6,Q96ST3,O75419,Q8N6T7,A8CG34,O75694,P12270,P24928,P35658,P49790,P49792,P52948,P55735,P57740,Q04637,Q06787,Q12769,Q14671,Q5SRE5,Q8N1F7,Q8NDV7,Q8NFH5,Q8TB72,Q8TEM1,Q8WUM0,Q92621,Q99567,Q9BVL2,Q9NRG9,Q9UKX7,Q15717,O75151,Q9UPP1,P26358,Q13263,Q15047,Q6VMQ6,Q8NEY8,Q99549,Q9UK61,Q9Y6X9,P55265,O75376,P04637,Q9Y618,P00533,…	2.02469e-07	0.00168677	0.538462
PPP1R15A	642	S	1.61189e+06	2.81311e+06	2.19529e+06					SEPTIN9	85	S	0.496803	0.00142299		GO:0060966	regulation of gene silencing by RNA	P	23	39	806	3329	0.028536	0.0117152	over	A8CG34,P12270,P24928,P35658,P49790,P49792,P52948,P55735,Q04637,Q5SRE5,Q8N1F7,Q8NFH5,Q92621,Q99567,Q9BVL2,Q9UKX7,P55265,O75376,Q9Y618,P00533,P36507,Q08211,Q9UGP4	A8CG34,O75694,P12270,P24928,P35658,P49790,P49792,P52948,P55735,P57740,Q04637,Q06787,Q12769,Q14671,Q5SRE5,Q8N1F7,Q8NDV7,Q8NFH5,Q8TB72,Q8TEM1,Q8WUM0,Q92621,Q99567,Q9BVL2,Q9NRG9,Q9UKX7,Q15717,P55265,O75376,P04637,Q9Y618,P00533,P17844,P36507,P40763,P51114,Q08211,Q96IF1,Q9UGP4	3.31048e-06	0.0091932	0.589744
PPP1R15A	540	T	2.33871e+06	3.40553e+06	4.26724e+06					RABGAP1	996	T	0.475281	0.00921726		GO:0060147	regulation of posttranscriptional gene silencing	P	23	39	806	3329	0.028536	0.0117152	over	A8CG34,P12270,P24928,P35658,P49790,P49792,P52948,P55735,Q04637,Q5SRE5,Q8N1F7,Q8NFH5,Q92621,Q99567,Q9BVL2,Q9UKX7,P55265,O75376,Q9Y618,P00533,P36507,Q08211,Q9UGP4	A8CG34,O75694,P12270,P24928,P35658,P49790,P49792,P52948,P55735,P57740,Q04637,Q06787,Q12769,Q14671,Q5SRE5,Q8N1F7,Q8NDV7,Q8NFH5,Q8TB72,Q8TEM1,Q8WUM0,Q92621,Q99567,Q9BVL2,Q9NRG9,Q9UKX7,Q15717,P55265,O75376,P04637,Q9Y618,P00533,P17844,P36507,P40763,P51114,Q08211,Q96IF1,Q9UGP4	3.31048e-06	0.0091932	0.589744
BASP1	196	T	3.97463e+06	1.29534e+06						WDR62	1123	S	0.450467	0.0171297		GO:0051028	mRNA transport	P	40	88	806	3329	0.0496278	0.0264344	over	A8CG34,O15234,O60318,O75152,P12270,P35658,P49790,P49792,P52948,P55735,Q07955,Q09161,Q13242,Q13243,Q13247,Q13769,Q53GS7,Q5SRE5,Q8IYB3,Q8N1F7,Q8NFH5,Q8NI27,Q92621,Q92797,Q92900,Q96Q15,Q99567,Q9BVL2,Q9UKX7,Q96ST2,Q9BYW2,Q9ULX6,Q86U42,P09651,P41208,Q08211,Q53F19,Q8TD16,Q8WYP5,Q92945	A8CG34,O00148,O15234,O60318,O60508,O75152,O75694,O95391,O95639,P12270,P22626,P26368,P35658,P38919,P49790,P49792,P52594,P52948,P55735,P57740,P84103,Q01081,Q01130,Q05519,Q07955,Q08170,Q09161,Q12769,Q13242,Q13243,Q13247,Q13769,Q13838,Q14493,Q15287,Q16629,Q53GS7,Q5SRE5,Q6P6C2,Q6UN15,Q86US8,Q8IYB3,Q8N1F7,Q8NDT2,Q8NFH5,Q8NI27,Q8TEM1,Q8WUM0,Q92540,Q92620,Q92621,Q92797,Q92900,Q96FV9,Q96MU7,Q96Q15,Q96QD9,…	8.22591e-06	0.0131987	0.454545
PPP1R15A	604	S	20454.7	22511.3						ARFGEF2	227	S	0.448226	0.00315498		GO:0060964	regulation of gene silencing by miRNA	P	22	38	806	3329	0.0272953	0.0114148	over	O75376,Q9Y618,P00533,P36507,Q04637,Q08211,Q9UGP4,A8CG34,P12270,P24928,P35658,P49790,P49792,P52948,P55735,Q5SRE5,Q8N1F7,Q8NFH5,Q92621,Q99567,Q9BVL2,Q9UKX7	Q15717,O75376,P04637,Q9Y618,P00533,P17844,P36507,Q04637,P40763,P51114,Q06787,Q08211,Q14671,Q8TB72,Q96IF1,Q9UGP4,A8CG34,O75694,P12270,P24928,P35658,P49790,P49792,P52948,P55735,P57740,Q12769,Q5SRE5,Q8N1F7,Q8NDV7,Q8NFH5,Q8TEM1,Q8WUM0,Q92621,Q99567,Q9BVL2,Q9NRG9,Q9UKX7	8.28616e-06	0.0131987	0.578947
NPM3	13	S	138765	125711	40343.2					NAV2	1488	S	0.444074	0.00634185		GO:0016458	gene silencing	P	49	116	806	3329	0.060794	0.0348453	over	Q96EB6,O14686,O75367,P07305,O14497,Q13547,Q9UIS9,Q8TEK3,O75569,Q6Y7W6,Q08211,Q09161,Q7KZF4,Q92841,Q86U44,P55265,P16401,P17096,Q6PL18,Q8N108,Q8N6T7,Q9UGP4,A8CG34,P12270,P24928,P35658,P49790,P49792,P52948,P55735,Q04637,Q5SRE5,Q8N1F7,Q8NFH5,Q92621,Q99567,Q9BVL2,Q9UKX7,O75151,Q13263,Q6VMQ6,Q8NEY8,Q9UK61,O75376,Q9Y618,P00533,P36507,Q6ZRS2,Q9UMN6	O43159,O43463,O60264,Q5T5X7,Q8IXJ6,Q96EB6,Q9UBB5,Q9UIF9,O14686,O75367,O75530,P07305,P0C860,P51608,Q8N5Y2,O14497,Q92769,O95983,Q13547,Q9NRZ9,Q9UIS9,Q9Y6K1,O14929,Q15910,Q5UIP0,Q8TEK3,O75569,Q14671,Q8IWR0,Q8TAD8,Q8TB72,Q6Y7W6,Q99598,Q9NRR4,Q08211,P54198,O75175,Q06787,Q09161,Q7KZF4,Q8IV48,Q92841,Q9UPQ9,P22626,P84022,Q15796,Q86U44,Q8WYQ5,Q9BXP5,P55265,Q5TAX3,P10412,P16401,P16402,P16403,P17096,Q6PL18,…	1.02092e-05	0.0131987	0.422414
PPP1R15A	638	S	637244	624783						MSH6	275	S	0.443405	0.0203019		GO:0043588	skin development	P	26	49	806	3329	0.0322581	0.0147191	over	O15353,P00533,Q07889,O75369,P15408,Q8NEV8,Q8WX93,P11274,P15924,P46937,Q15648,Q04656,P14923,Q8NEY8,Q99569,Q99959,Q9Y446,Q13247,O75367,P24723,Q14980,P21359,Q5C9Z4,Q13547,P16949,Q9NR48	O15353,O60353,P00533,Q07889,O75369,P15408,Q8NEV8,Q8WX93,O95835,P04083,P11274,P15924,P29317,P46937,Q13043,Q13443,Q15648,Q92817,Q04656,Q9C009,P05783,P14923,Q8NEY8,Q99569,Q99959,Q9H0F6,Q9Y446,P11831,P49768,Q9UJM3,Q01196,Q9BX95,P35548,Q13247,O75367,O95361,P24723,Q12948,Q14980,Q9Y6Q9,P21359,Q08J23,Q5C9Z4,Q13547,Q92769,P16949,Q86X29,O00203,Q9NR48	1.109e-05	0.0131987	0.530612
USP24	2559	T		12798	26871.3					USP14	143	S	0.442567	0.0202986		GO:0071427	mRNA-containing ribonucleoprotein complex export from nucleus	P	33	72	806	3329	0.0409429	0.0216281	over	A8CG34,O15234,O60318,O75152,P12270,P35658,P49790,P49792,P52948,P55735,Q07955,Q09161,Q13242,Q13243,Q13247,Q13769,Q53GS7,Q5SRE5,Q8IYB3,Q8N1F7,Q8NFH5,Q8NI27,Q92621,Q92797,Q92900,Q96Q15,Q99567,Q9BVL2,Q9UKX7,Q96ST2,Q9BYW2,Q9ULX6,Q86U42	A8CG34,O00148,O15234,O60318,O60508,O75152,O75694,O95391,O95639,P12270,P22626,P26368,P35658,P38919,P49790,P49792,P52594,P52948,P55735,P57740,P84103,Q01081,Q01130,Q05519,Q07955,Q08170,Q09161,Q12769,Q13242,Q13243,Q13247,Q13769,Q13838,Q14493,Q15287,Q16629,Q53GS7,Q5SRE5,Q6P6C2,Q6UN15,Q86US8,Q8IYB3,Q8N1F7,Q8NDT2,Q8NFH5,Q8NI27,Q8TEM1,Q8WUM0,Q92540,Q92620,Q92621,Q92797,Q92900,Q96FV9,Q96MU7,Q96Q15,Q96QD9,…	4.17175e-05	0.0386165	0.458333
SEC13	309	S	50685.8	37922.3	32114.4					BCR	122	S	0.442558	0.0138379		GO:0006406	mRNA export from nucleus	P	33	72	806	3329	0.0409429	0.0216281	over	Q8NI27,Q96ST2,Q9BYW2,Q9ULX6,O60318,O75152,Q53GS7,Q86U42,Q8N1F7,P12270,A8CG34,O15234,P35658,P49790,P49792,P52948,P55735,Q07955,Q09161,Q13242,Q13243,Q13247,Q13769,Q5SRE5,Q8IYB3,Q8NFH5,Q92621,Q92797,Q92900,Q96Q15,Q99567,Q9BVL2,Q9UKX7	Q08J23,Q7KZ85,Q8NI27,Q96ST2,Q9BYW2,Q9ULX6,O60318,O75152,Q53GS7,Q86U42,Q8N1F7,Q9BY77,P12270,A8CG34,O00148,O15234,O60508,O75694,O95391,O95639,P22626,P26368,P35658,P38919,P49790,P49792,P52594,P52948,P55735,P57740,P84103,Q01081,Q01130,Q05519,Q07955,Q08170,Q09161,Q12769,Q13242,Q13243,Q13247,Q13769,Q13838,Q14493,Q15287,Q16629,Q5SRE5,Q6P6C2,Q6UN15,Q86US8,Q8IYB3,Q8NDT2,Q8NFH5,Q8TEM1,Q8WUM0,Q92540,Q92620,…	4.17175e-05	0.0386165	0.458333
TK1	15	S	1.84711e+06	2.37449e+06	2.53097e+06					TLE4	302	T	0.441476	0.0288223		GO:0017056	structural constituent of nuclear pore	F	11	15	806	3329	0.0136476	0.00450586	over	A8CG34,P12270,P35658,P49790,P52948,Q5SRE5,Q8N1F7,Q8NFH5,Q92621,Q99567,Q9BVL2	A8CG34,O75694,P12270,P35658,P49790,P52948,P57740,Q12769,Q5SRE5,Q8N1F7,Q8NFH5,Q8WUM0,Q92621,Q99567,Q9BVL2	8.07708e-05	0.0599379	0.733333
MARCKS	134	S		285946	270253					ATF7IP	673	S	0.439128	0.0420167		GO:1900034	regulation of cellular response to heat	P	24	48	806	3329	0.0297767	0.0144187	over	A8CG34,P07900,P10636,P12270,P35658,P42345,P49790,P49792,P49841,P52948,P55735,Q13535,Q15185,Q5SRE5,Q8N163,Q8N1F7,Q8NFH5,Q92621,Q96B36,Q96EB6,Q99567,Q9BVL2,Q9UJY1,Q9UKX7	A8CG34,O75190,O75694,O95429,O95817,P07900,P08238,P10636,P11142,P12270,P27694,P34931,P35658,P42345,P49790,P49792,P49841,P52948,P55735,P57740,Q00613,Q09472,Q12769,Q13315,Q13535,Q13555,Q13557,Q15185,Q5SRE5,Q8N122,Q8N163,Q8N1F7,Q8NFH5,Q8TEM1,Q8WUM0,Q92598,Q92621,Q92793,Q96B36,Q96EB6,Q99543,Q99567,Q99933,Q9BVL2,Q9NRG9,Q9UHD1,Q9UJY1,Q9UKX7	8.60787e-05	0.0599379	0.5
NPM3	16	S	47965.1	73958.8						MRTFA	450	T	0.434656	0.0464332		GO:0006409	tRNA export from nucleus	P	14	22	806	3329	0.0173697	0.00660859	over	A8CG34,P12270,P35658,P49790,P49792,P52948,P55735,Q5SRE5,Q8N1F7,Q8NFH5,Q92621,Q99567,Q9BVL2,Q9UKX7	A8CG34,O75694,P05455,P12270,P35658,P49790,P49792,P52948,P55735,P57740,Q12769,Q5SRE5,Q8N1F7,Q8NFH5,Q8TEM1,Q8WUM0,Q92621,Q99567,Q9BVL2,Q9H6R4,Q9NRG9,Q9UKX7	9.35293e-05	0.0599379	0.636364
SAFB	23	S	190281	89978.2						DPYSL2	509	T	0.430816	0.000349607		GO:0071431	tRNA-containing ribonucleoprotein complex export from nucleus	P	14	22	806	3329	0.0173697	0.00660859	over	A8CG34,P12270,P35658,P49790,P49792,P52948,P55735,Q5SRE5,Q8N1F7,Q8NFH5,Q92621,Q99567,Q9BVL2,Q9UKX7	A8CG34,O75694,P05455,P12270,P35658,P49790,P49792,P52948,P55735,P57740,Q12769,Q5SRE5,Q8N1F7,Q8NFH5,Q8TEM1,Q8WUM0,Q92621,Q99567,Q9BVL2,Q9H6R4,Q9NRG9,Q9UKX7	9.35293e-05	0.0599379	0.636364
TRIM28	824	S	329038	438618						PARVA	14	S	0.428654	0.0431298		GO:0070161	anchoring junction	C	70	196	806	3329	0.0868486	0.0588765	over	O15061,O96013,P14923,P18206,P55196,P55289,P60709,Q07157,Q14134,Q14160,Q8TEW0,Q8TEW8,Q8TF72,Q92597,Q99569,Q99618,Q99959,Q9C0C2,Q9H3Q1,Q9UGP4,Q9UQB8,Q9Y446,Q9Y490,P15924,Q9H307,P35221,O14974,O43491,O60504,O75369,O95297,O95425,O95819,P00533,P04792,P04920,P05387,P08670,P12931,P17096,P29966,P36507,P36578,P46777,P49757,P63104,Q01518,Q05209,Q07020,Q09666,Q12792,Q13136,Q13425,Q14247,Q14676,Q15149,Q15366,…	A6NKD9,C9J069,O00151,O00161,O00560,O15061,O60716,O96013,P04083,P05783,P07355,P14923,P18206,P25054,P35240,P35579,P35611,P55196,P55289,P60709,P62136,P78310,P78344,Q00587,Q07157,Q07912,Q0ZGT2,Q12965,Q14134,Q14160,Q15124,Q15262,Q15942,Q2M3G4,Q8TDM6,Q8TEW0,Q8TEW8,Q8TF72,Q92597,Q96HC4,Q96IF1,Q96JY6,Q96TA1,Q99569,Q99618,Q99959,Q9BX66,Q9BYP7,Q9C0C2,Q9H3Q1,Q9HCM4,Q9NR12,Q9NYL9,Q9UDY2,Q9UGP4,Q9UHR4,Q9UQB8,…	0.000131	0.0678231	0.357143
VAMP2	63	S		75477.1	66493.9					KMT2B	2270	S	0.425717	0.0177674		GO:0044403	symbiont process	P	100	301	806	3329	0.124069	0.0904175	over	O43719,A8CG34,O00499,O43683,O75569,O75970,O95071,P04792,P06400,P07900,P08670,P09651,P11387,P12270,P12931,P17544,P17980,P24928,P25106,P35658,P49790,P49792,P52701,P52948,P55735,P63244,P85037,Q04637,Q12959,Q13263,Q13309,Q13409,Q13435,Q14004,Q14684,Q16513,Q5SRE5,Q6R327,Q6VMQ6,Q6ZRS2,Q7KZF4,Q7Z434,Q8N1F7,Q8NEN9,Q8NFH5,Q8TDB6,Q92538,Q92621,Q92900,Q93009,Q96EB6,Q96T37,Q96T58,Q99567,Q9BVL2,Q9BYW2,Q9HB58,…	O43719,O60684,P25098,P35659,Q12857,A8CG34,O00268,O00499,O14980,O43318,O43463,O43683,O43765,O60238,O60502,O60885,O60934,O75164,O75179,O75530,O75569,O75694,O75970,O95071,O95197,O95295,P04637,P04792,P05783,P06400,P06748,P07355,P07900,P08047,P08670,P09651,P09884,P10809,P11142,P11387,P12270,P12931,P13051,P17544,P17980,P18754,P19447,P21675,P21796,P22626,P23497,P24928,P25106,P25440,P25788,P27824,P28072,…	0.000132316	0.0678231	0.332226
TOR1AIP1	315	S	158056	98045.4	154678					TCOF1	482	S	0.425432	0.0329536		GO:0005912	adherens junction	C	69	193	806	3329	0.0856079	0.0579754	over	Q12959,P14923,P18206,P35221,P15924,O14974,O43491,O60504,O75369,O95297,O95425,O95819,O96013,P00533,P04792,P04920,P05387,P08670,P12931,P17096,P29966,P36507,P36578,P46777,P49757,P60709,P63104,Q01518,Q05209,Q07020,Q09666,Q12792,Q13136,Q13425,Q14247,Q14676,Q15149,Q15366,Q63HR2,Q6WCQ1,Q86W92,Q8IVT2,Q8WWI1,Q8WX93,Q96N67,Q9BPX5,Q9BQI0,Q9HBL0,Q9NVD7,Q9UGP4,Q9UHB6,Q9Y490,O15061,P55196,P55289,Q07157,Q14134,…	Q12959,Q15124,O60716,P14923,P18206,P35221,Q6IQ23,Q92692,Q9BX66,Q9P1Y5,P15924,O00151,O00161,O00560,O14662,O14901,O14936,O14974,O14976,O15231,O43294,O43491,O43707,O60504,O75369,O75815,O94875,O95297,O95425,O95819,O96013,P00533,P04083,P04792,P04920,P05386,P05387,P05388,P06748,P07947,P08670,P11021,P11142,P11717,P12931,P13861,P14625,P15880,P16070,P17096,P21291,P21333,P22681,P23396,P23528,P27348,P29317,…	0.000141309	0.0678231	0.357513
GTF2I	820	S	1.04901e+06	4.91222e+06	2.51138e+06					TRIP10	296	S	0.423838	0.0360949		GO:0031047	gene silencing by RNA	P	28	61	806	3329	0.0347395	0.0183238	over	O75569,Q08211,Q86U44,P55265,Q9UGP4,A8CG34,P12270,P24928,P35658,P49790,P49792,P52948,P55735,Q04637,Q5SRE5,Q8N1F7,Q8NFH5,Q92621,Q99567,Q9BVL2,Q9UKX7,O75376,Q9Y618,P00533,P36507,Q09161,Q7KZF4,Q92841	O75569,Q14671,Q8IWR0,Q8TAD8,Q8TB72,Q99598,Q9NRR4,Q08211,P22626,P84022,Q15796,Q86U44,Q8WYQ5,Q9BXP5,P55265,Q5TAX3,P42694,Q8NDV7,Q9HCE1,Q9HCJ0,Q9UPQ9,Q96IF1,Q9UGP4,P40763,Q9BWF3,A8CG34,O75694,P12270,P24928,P35658,P49790,P49792,P52948,P55735,P57740,Q04637,Q06787,Q12769,Q5SRE5,Q8N1F7,Q8NFH5,Q8TEM1,Q8WUM0,Q92621,Q99567,Q9BVL2,Q9NRG9,Q9UKX7,Q15717,O75376,P04637,Q9Y618,P00533,P17844,P36507,P51114,O75175,…	0.000154293	0.0678231	0.459016
CAP1	307	T	250937		241938					RIPOR1	351	S	0.422876	0.0126091		GO:0030216	keratinocyte differentiation	P	18	33	806	3329	0.0223325	0.00991289	over	O75369,P15408,Q8NEV8,Q8WX93,P14923,P15924,Q8NEY8,Q99569,Q99959,Q9Y446,Q13247,O75367,P24723,Q14980,Q15648,O15353,P11274,P46937	O75369,P15408,Q8NEV8,Q8WX93,P05783,P14923,P15924,Q8NEY8,Q99569,Q99959,Q9H0F6,Q9Y446,Q01196,Q9BX95,Q9UJM3,P35548,Q13247,O75367,O95361,P24723,Q12948,Q14980,Q15648,Q9Y6Q9,Q92817,O15353,O95835,P04083,P11274,P29317,P46937,Q13043,Q13443	0.00016187	0.0678231	0.545455
HNRNPA1	365	S	183715	178807	51277.7					FBXW9	18	S	0.416443	0.0338862		GO:0005622	intracellular	C	763	3052	806	3329	0.94665	0.916792	over	Q99717,O75362,O75376,Q13547,Q6PJG2,Q8WUI4,Q9BZK7,Q9Y618,O15446,O95251,P51610,P55201,Q92785,Q92794,Q96T23,Q9Y4A5,Q12789,Q9NYM9,O15027,P00533,P42345,P55735,P82094,Q13439,Q14980,Q5H9R7,Q5T2E6,Q5T5U3,Q6IQ26,Q8IUD2,Q8WTW3,Q92538,Q9P289,Q9Y6D5,Q9Y6D6,Q96A65,O95155,Q06587,Q15648,Q6Q0C0,Q7Z569,Q8WWI1,Q9NS56,O75807,Q06265,O60293,P05387,P36578,P46777,P51116,Q07020,P63244,O75367,P05412,P54132,Q6KC79,Q7Z333,…	O15198,P52926,P84022,Q15796,Q99717,P06733,P28715,Q01831,Q13216,P19447,O15379,O75182,O75362,O75376,O75446,O94776,P45973,P48552,P56524,Q13547,Q6PJG2,Q8WUI4,Q92769,Q96PN7,Q96ST3,Q9BZK7,Q9H147,Q9P2R6,Q9UBB5,Q9UBN7,Q9Y618,Q9Y6J9,O15446,O95251,P0C860,P51610,P55201,Q09472,Q6IE81,Q7Z3B3,Q8N5Y2,Q8WUB8,Q8WYB5,Q92613,Q92785,Q92793,Q92794,Q92993,Q96EZ8,Q96T23,Q9BVI0,Q9H7Z6,Q9H9L4,Q9NQC1,Q9P2N6,Q9ULD4,P49848,…	0.000162821	0.0678231	0.25
ATAD2	1151	S	898634	80320.2	863788					HDAC7	486	S	0.412257	0.024107		GO:0044424	intracellular part	C	763	3052	806	3329	0.94665	0.916792	over	O95155,Q06587,Q15648,Q6Q0C0,Q7Z569,Q8WWI1,Q9NS56,O60293,Q06265,P06493,Q14004,Q9NYV4,P04792,P17980,P54578,Q9UMX0,A0MZ66,O00499,O14503,O14646,O14757,O14867,O14974,O15067,O15068,O15085,O43166,O43189,O43290,O43399,O43791,O43865,O60318,O60488,O60841,O60927,O75369,O75385,O75410,O75449,O75569,O75607,O75676,O75717,O75807,O75970,O94761,O94763,O94913,O95425,O95714,O95747,O95819,O96013,P00533,P02794,P04049,…	O00308,O95155,P38398,Q06587,Q12933,Q14139,Q15648,Q5VTR2,Q6Q0C0,Q6VN20,Q7Z569,Q8IWV7,Q8WWI1,Q92630,Q93074,Q96S59,Q99728,Q9BTE7,Q9H0F6,Q9H7D7,Q9NS56,Q9NV58,Q9P2G1,Q9UKT5,Q9UNE7,Q9Y6K9,Q15172,O60293,Q06265,Q13868,Q8IYB7,Q99547,O96020,P06493,P22674,P24864,P24941,P30281,P38936,P50750,Q14004,Q9NYV4,Q96S44,P04792,P17980,P25787,P25788,P28066,P28072,P54578,P54725,P54727,P55036,Q13200,Q15386,Q16186,Q99460,…	0.000162821	0.0678231	0.25
PPP1R15A	419	S	1.36083e+06	877814	477937					NOB1	201	S	0.412103	0.0208674
ATF7	55	T	331042	533900						LARP7	338	T	0.406884	0.0441926
YWHAZ	232	T	198478	268497	84672.9					TPD52L2	12	S	0.406097	0.0190592
RAI14	290	S	447873	371196	218053					RAB3IL1	179	S	0.402484	0.0312167
SSH1	971	S	25158.4	37284.2						PPP1R7	24	S	0.389279	0.0206485
THRAP3	672	S	1.68883e+06	1.11192e+06	351556					MAP1B	1067	T	0.377319	0.0194054
MIDEAS	996	S	140898	53505.2	46312					MAP1A	1675	S	0.37018	0.0103331
NUP98	1070	T	146818	209937						MAPT	713	S	0.367391	0.0323505
CHD1	1677	S	1.14727e+06	1.49477e+06						PTGES3	113	S	0.365358	0.0308115
TPR	2155	S	194380	234047						MYO9B	1271	T	0.364255	0.00157399
HMGA1	44	S	3.48506e+06	4.43461e+06						TACC3	434	S	0.358541	0.0290572
SND1	10	S	116204		62584.6					RICTOR	1581	S	0.353863	0.0257446
FOSL1	265	S	388898	189945	40867.1					GPHN	194	S	0.349743	0.0467479
SLX4	1475	T	24728.7		30662.8					PGM1	117	S	0.343518	0.0461386
KAT6A	996	S	67848.7	39300.6						ARHGEF16	577	S	0.335182	0.0346777
TACC1	276	S	287338	228773	91481.1					STMN1	63	S	0.334863	0.0063074
PPP1R15A	418	T		213240	294363					IRS2	527	T	0.301811	0.0322049
PPP1R15A	307	S	1.12124e+07	5.52381e+06						TCOF1	1001	S	0.282425	0.0124504
PARD3	143	S	133779	314074						IVNS1ABP	322	S	0.275481	0.000117786
UPF1	1110	S	443278	276790						CMIP	377	S	0.252854	0.0447623
PPP1R15A	249	S	1.527e+06	2.99128e+06	1.04571e+06					ZNF574	154	T	0.250074	0.0229589
HUWE1	2888	S	1.2016e+06		1.17697e+06					MAP1S	640	S	0.220855	0.00455591
AHNAK	4766	T	867361	1.30594e+06	195360					GNL1	48	T	0.18747	0.0363777
ABCC4	648	T		369409	362543					NFATC2IP	90	S	0.150445	0.0272047
JUN	62	T		212173	128905					GNL1	50	T	0.144903	0.0334972
MPRIP	295	T	421402	195965	70646.3					SRRM1	607	S	0.102497	0.00151637
MPRIP	294	S	421402	195965	70646.3					EIF2A	506	S	0.256717	0.00682713
PPP1R15A	66	T	233023	758626	335504					PPP1R15A	143	S	148.745	0.000217697
SLC43A3	248	S	104735	149614	113207					NDRG1	333	S	7.59425	0.0142181
ZDHHC5	432	S	126541	97176.7						SRRM2	1539	S	7.45909	0.0069741
TEX2	802	S	230281	387751						MISP	287	T	6.94099	0.0152207
ZFC3H1	352	S	222941	166901	127080					TRIM33	1119	S	6.11847	0.0193102
LAMTOR1	98	S	141361		102007					JUN	63	S	5.97159	0.0177661
PPP1R15A	641	S	810990	525318						SYNM	1107	S	5.75995	0.0461931
BOP1	106	T	190418	193658						TRIM47	463	T	5.40387	0.00269209
RAI14	340	S	55905.1	344393	212082					LIMA1	225	S	5.30592	0.0419578
RAI14	341	S	55905.1	344393	212082					PKN3	860	T	5.09949	0.0113339
NUP214	1023	S	71752.1	141393						HMGA1	9	S	4.97475	0.00012483
MMTAG2	219	T		749473	5.26817e+06					MAVS	222	S	4.91585	0.0127008
ZFHX3	1204	S	174415	270242						MIDEAS	655	T	4.83773	0.0197061
SON	2129	S	306475	2.80961e+06	524076					HTATSF1	481	S	4.61365	0.0305278
KRI1	150	S	107745	40872.3						ACIN1	710	S	4.44288	0.00189413
PALB2	376	S	50407.1		18098.2					RBM14	618	S	4.30172	0.00627039
GRK6	485	T	30067.8	41062.5						LIMA1	604	S	4.15552	0.0431119
TTLL12	15	S	1.05185e+06		557340					FOSL2	230	S	4.1459	0.0158884
THOC5	328	T	111070	162769	87748.3					SYNPO	819	S	4.11653	0.01198
SRRM2	1233	S	305473		49405.5					CHAMP1	282	S	3.95914	0.0020948
GIGYF2	30	S	540763	427421	175674					SRRM2	1601	S	3.89014	0.0232522
NASP	210	S	56985.1	34372.5	54887.3					NUP35	259	S	3.85464	0.000144187
UBQLN1	16	S	123561	57867.3	1.15334e+06					SRRM2	1541	S	3.84022	0.0162315
PPP1R15A	549	T	843748	979757	867119					RPP30	251	S	3.82394	0.0140087
RRP15	280	S	15377.9	485551						APBB2	123	S	3.6893	0.0418493
PCBP2	188	S	486134		985470					TEX2	266	S	3.67189	0.0486476
KMT2A	3518	S	897104	713399	574537					ZBTB21	431	T	3.67022	0.00165743
U2SURP	934	S		46328.7	137466					EGFR	693	T	3.62718	0.0152509
NUP153	330	S	48108.9	109602	23352.1					KMT2D	1267	T	3.60648	0.0332342
TP53BP1	1114	S	188561	175381						SMARCC2	306	S	3.58041	0.044933
RSF1	1249	S	70067.1	158657						EPN1	460	T	3.55923	0.00250424
MFF	106	T	283831		454314					EPS8	625	S	3.53796	0.0339476
PCF11	489	S	339194	282682	14447					ADAR	601	T	3.46575	0.00582471
TCOF1	173	T	248922	297001	69583					ACIN1	1004	S	3.36934	0.00144159
TOP2B	1552	S		42788.8	18966.2					IRF2BP1	421	S	3.30519	0.039011
AHNAK	5780	S	212838	110443	48524.8					NUMB	634	S	3.27672	0.00361569
SLAIN2	48	S	59969	151624						DIDO1	1030	S	3.26397	0.039088
PPP1R15A	670	S	106102	122308	44501.4					PRKACB	198	T	3.19921	0.0173585
STOM	244	S		51214.5	28219					MCM6	762	S	3.16037	0.0286953
SRRM2	1028	S	124495	169177	96825.9					MDC1	404	T	3.15234	0.0388337
BRD9	56	S	422629	368156						SRRM2	1621	S	3.13158	0.035827
TTC7B	678	S		43070.1	27078.8					SRRM2	1124	S	3.07859	0.0330799
PSMC3	12	T	54199.8	14927.8						ZFR	1054	S	3.06522	0.0043597
NIPBL	305	S	2.20165e+06		981432					SAFB	24	S	3.04405	0.0209825
SLC4A2	147	S	336012		253952					AGPS	65	S	3.04384	0.00464998
TRA2B	308	S	1.30838e+06	3.34551e+06	3.04308e+06					HERC2	1588	S	3.02137	0.0306166
SRSF1	225	S	1.30838e+06	3.60017e+06	3.04308e+06					TNKS1BP1	131	T	2.948	0.0164918
MDM1	543	S	44800.1	32833						SF3B2	311	T	2.93984	0.0263608
NUP214	1081	S	143809	219683	162473					RSBN1L	6	S	2.92623	0.040733
CWF19L2	479	S	533519	553468	454435					NUP98	612	S	2.92248	0.0119255
EFTUD2	86	T	204543	255966						THRAP3	53	S	2.90722	0.0138625
NKTR	470	S	979234	348932	303846					KAT7	56	S	2.89022	0.0481042
PNN	100	S	178161	40897.9						MPDZ	483	S	2.8717	0.0269601
RBM14	620	S	82871.5	115392						ZNF106	1372	T	2.77413	0.0168202
CBY1	9	S	32048.2	23406.2	26642.7					TP53BP1	1609	T	2.75866	0.0147662
ESYT2	739	S	114089		77056.7					ZC3H18	607	S	2.75643	0.0248851
SYNPO	289	S	10496.1	33485.2						NUP98	1060	S	2.73059	0.0008048
NFIC	343	S		294835	338319					SETD2	754	S	2.71105	0.0481114
C1orf226	249	S	34416.6	7557.88						JUND	90	S	2.70875	0.01488
RPP25	161	S	827129	1.43289e+06						AGPS	74	T	2.70489	0.0255602
PHLDB1	516	T	184629		167495					NUP50	221	S	2.65652	0.00721581
ARGLU1	60	S		1.27146e+06	288714					C18orf25	66	S	2.65252	0.0462903
SRRM2	1462	S	141813	61854.4						SYNPO	702	S	2.64218	0.0411592
CIC	173	S	88696.6	48957.7	35976.8					PCM1	866	S	2.63475	0.0244844
CASC3	373	S	1.30857e+06	1.322e+06	1.34045e+06					HNRNPA1	4	S	2.62662	0.0260625
SMC5	35	S	32459	55049.2						EPPK1	2718	S	2.61879	0.0117849
SH3PXD2A	547	S	94819.3		25784.5					CDC27	364	S	2.61109	0.0369811
BUD13	214	S	114099	120782						SUGP1	409	S	2.55966	0.0416864
THRAP3	698	S	47454.1	99805.2						HTATSF1	702	S	2.54694	0.0282873
SF3B1	278	T	360055	129493	117835					PPP1R10	313	S	2.52132	0.0451631
AHNAK	4564	T	115781	165188						POLR1G	136	S	2.46803	0.00825017
ANAPC1	563	S	15057.4		20188.8					EPPK1	2508	S	2.46033	0.0199426
ANAPC1	564	S	15057.4		20188.8					RPLP2	86	S	2.45423	0.0486973
ZC3HAV1	497	T	30325	96112.4	49694.7					MISP	284	S	2.45091	0.0200343
HP1BP3	6	S	120010	117000	55674.3					SRRM2	536	S	2.43109	0.0488478
SIRT1	16	S		249029	51256.5					TCOF1	674	S	2.42984	0.028717
FOS	374	S	433636	509482						MYC	293	S	2.41712	0.0302823
PALLD	399	S	38047.6		87704					GAPDH	83	S	2.40435	0.0291197
RSF1	570	S	77597.9	109080						NUP153	614	S	2.39977	0.0418941
PPP1R15A	397	T	458585	981290	1.03269e+06					PHF12	671	T	2.38275	0.0121662
POLR3C	205	S	60788		65166.6					SF1	80	S	2.37995	0.0273673
POLR3C	204	S	60788		65166.6					KDM6A	818	S	2.37612	0.00282
SETX	1686	S	46642.6		28729.7					UBQLN1	13	S	2.37066	0.0122624
SETX	1366	S	71675.4		22106.3					ERAL1	173	S	2.36911	0.00481784
MYOF	174	S	54061	77241.2	66989.8					UBR5	1549	S	2.36685	0.000807334
CBARP	200	S		31237.5	13234.8					SETD2	744	S	2.36062	0.032524
GBF1	1781	S	70295.5	65466.3						ZC3HC1	321	S	2.35903	0.03026
PPFIBP1	37	S	75057	155386	32596.9					NUP153	334	S	2.3497	0.0312489
HNRNPA3	112	S	84640.7	83004	63418					SF3B1	328	T	2.34403	0.000751524
BAIAP2	340	T	14808.9	54285.9						DIDO1	1040	S	2.29192	0.015971
POM121C	358	S	88761.5	66195.1	83485.5					SND1	781	S	2.29065	0.0133149
CEP55	436	S	65357.4	48194.5						COBL	815	S	2.27566	0.00777252
HDGFL2	137	S	69923.5		19083					TRAF7	61	S	2.27157	0.00861202
NUP35	66	S	49035.5	39676.9	11646.2					GSK3B	390	T	2.27093	0.0303714
DPF2	172	Y	618107		382854					ZNF598	437	S	2.26938	0.0120676
PPP1R9A	338	S	6928.6	13878.6						ILF3	592	T	2.26602	0.0217893
SRSF6	265	S	674320	2.44778e+06						H1-5	11	T	2.25985	0.0390276
TASOR	1651	S	167347		62904.1					PRPF31	455	T	2.25606	0.00734365
ZCCHC8	498	S	564086	868144						FLNB	2478	S	2.25381	0.00673352
TRAF7	86	S		67927.1	166255					GPS1	474	S	2.2492	0.00858981
PBXIP1	43	S	4247.84	44634.9	46666.7					CDK12	514	T	2.23142	0.0160154
TMPO	168	S	818662	137979						ACSL4	679	T	2.22557	0.0346214
SRPRB	214	T	99540.6	161548	138535					ACSL3	688	T	2.22557	0.0346214
SPECC1	425	S	31935.9	37331.3						AFF4	1043	S	2.22345	0.00762075
LMNA	107	S	47034.6	60481	18528.2					TWF1	143	S	2.20993	0.00431812
SRRM2	1600	S	492230		127746					SRRM2	1083	S	2.18805	0.00680718
NCOR1	158	S	331523	457871	355218					ZFC3H1	34	S	2.16316	0.0312701
TDRD3	256	S	36073.6	16605.9						SF1	82	S	2.16131	0.026758
ITPRID2	87	T	91701.4	188581						ACIN1	254	T	2.15339	0.0177674
PPP1R15A	209	S	685006		376427					RANBP2	2293	T	2.13684	0.046153
SF3B2	780	T	124407	187965	31139.3					KMT2D	2274	S	2.13656	0.0312305
QSER1	1211	S	680080		976373					TP53BP1	1430	S	2.13219	0.0252114
TLK1	75	T		28667.1	142044					CTNNA1	658	T	2.11938	0.00282513
POLDIP2	292	T	72864.3	160482	58631					MISP	377	T	2.07231	0.0431911
PLEKHG3	1156	T	282367		86129.5					PRPF40B	832	S	2.07022	0.0400807
VIM	419	S		50897.3	18012.6					PABPN1	19	S	2.06455	0.044975
TBL1XR1	119	S	48427.9	63482.7						SERBP1	234	S	2.05942	0.0018594
GOLGA4	31	T	136758	370538						RETREG3	10	T	2.03451	0.00777944
EGFR	1042	S	391805	636544	625526					NUP35	265	T	2.02497	0.0431072
RACK1	316	T		19333	15732.8					RRP1B	392	S	2.00686	0.00982285
ATXN2L	339	S	723423	1.48664e+06	660590					RPLP2	79	S	2.00548	0.0460627
PKP4	82	S		99070.8	94730.1					SRSF9	216	S	2.0042	0.0142484
MACROH2A1	174	T	25642.3	39583.9
RPL4	365	S		83229.3	37322.8
HNRNPC	9	T		47501	13203.6
SLC38A1	52	S		174223	30597.3
ARID4B	717	S	38557.8	58230.6	56227.6
PLEKHG3	962	S	59522	141567	18217
PLEKHG3	964	T	59522	141567	18217
EPB41L1	540	S	493781	41343.8
TMEM131	1863	S	39224.7		28563.5
JMJD1C	505	T	69324.1	46227.5
SRRM2	359	T	290904	361583	356187
DDX17	64	S	468000	415731
SKP2	75	S	213801	129646	164450
ITPR3	2670	S	87336.8	37219.8
PHIP	1449	S	65365.3		235614
DDX20	268	S		22489.9	63121.7
AP2M1	156	T	64383.9	146908
NUP153	189	S	448345	172397	369636
NUP153	192	S	448345	172397	369636
MCL1	163	T	222361	196355	149899
NUMA1	77	S		42654.9	82769.8
NFIB	328	S		170510	141368
USP36	546	S	15093.9	20054
ARID1A	1751	S	174848	271904	67746.7
SLC3A2	165	S	78946.1	70752.4	124116
VIM	42	S	292781	490411
NCBP1	7	S	65966.7	68330.4
SYNPO	893	S	531988	216626	234555
ZDHHC8	526	S	28975.1	30487.3
NFAT5	134	S	47621.5		49575.8
EIF4ENIF1	587	S	14823.6	30603.8	7870.95
H1-0	5	S	49455	73372.2	36186.3
MAP1A	1674	T		101919	134784
INTS1	1318	S		42739.7	66442.5
NUP88	168	S		29112.7	30439.2
ESYT2	738	S		25379.9	262718
PALM	124	S	134290	191258	260912
HBP1	402	S	40972.9	37630.9	42992.1
ZC3H13	853	S	36139.6	31455.2
ZFHX3	2801	S	19260.9	20001.9	19492.9
ZC3H18	851	T	411013	796010
ZRANB2	277	S	75612		124731
IP6K1	151	S	39612.7	44339.3
IRX5	385	S	60345	56916.7
SRRM2	275	S		2.40284e+06	2.82142e+06
ATP2B1	1165	T	312860	379740
TRA2B	97	S	118555	14172.5
KMT2D	2260	S	192384	210173	134421
HSD17B4	318	S		129575	159357
ATRX	674	T	90179.3	355915
MYBBP1A	1227	T		41083	34097.9
IRF2BP1	125	S	398070	482550	136609
ACSL4	674	S	59032.8	117554	62677.3
PHLDA2	42	S	43986.6	48877.9
NKTR	471	S	979234		303846
TLE3	267	S	25650.2	309454	50044.3
KHSRP	274	S	147604	237936	55180.5
HMGA1	4	S		201699	269950
SORBS3	606	S	42471	64968.9
TNRC18	1033	S	673751	573798
RNH1	82	T	15561.3	15212.5
ASH1L	557	S	41396.5	61927.1	19699.3
YAP1	143	T		273239	262163
SYNM	653	S	241248	191463	120688
SVIL	261	S	78173.6	80352.9
ATP7A	1469	S	14301.9		12627.7
SCRIB	1378	S	57989.2	32551.9	18646
MINK1	778	S	513121	636462	580885
HIRIP3	84	T		1.43031e+06	2.01136e+06
SPTBN1	2128	S	63557.1		69470.1
CTTN	261	S	30795.9	57387.4
RPS6KA4	343	S	395390	366903	766565
PPP1R18	195	S	31590.1		8265.18
DDX18	308	T	19866.2		19356.9
SYNRG	1100	T		29158.6	19575.5
TCOF1	484	S	114119	23687.1	92567.8
KIAA0753	287	S	46601.3	39906
RBBP6	1468	T	299156	247756
SPEN	1636	S	278457	255535
MYBBP1A	1248	S	35284.5		108590
POLR1A	1429	S	92675.5	92438.4	27688.2
DGKK	666	T		642085	575486
BAD	97	S	155293	131348
PHLDB2	574	T		80987.8	39645
SLX4	1206	S	26067	11292.1
HDGFL2	652	S	396067	504334
LMNB1	534	S	91973		119166
BEGAIN	455	S		86588.3	45439.5
JUP	665	S	14833.5	59532.3	41484.8
BOLA1	81	S	23276.9	21074.2	27312.5
SPINDOC	121	S	45006.9	23901.6
TNS1	1297	S	148499	299085
FAM120A	507	S	35183	37343.5
MKI67	1937	S	45984.8	34553.5	36696.1
DSP	165	S	304903		91576.9
DSP	166	S	304903		147307
TOPORS	205	T	124151	183042	173667
LMTK2	1308	S	74729.2	30186.8
ORC1	273	S		47078.5	63782.9
FOXC2	215	S	236148	168285	55685.4
MYBBP1A	11	S	128714	115627	57845
STK26	172	T	17654.8	37505.1
ARMCX3	67	S	128419	57916.4
ATN1	103	S	56238.8	41352
PCM1	1283	S		74774.8	59009
ZC3H13	642	S		238162	262647
ANAPC1	555	S	15057.4	10115.9	8537.24
RBM12B	280	S	76748.7	162810
HDAC1	410	S		44399.7	41102.9
PPP1R15A	405	S	539114	229276	782000
RBM14	520	S	51655.7	67330.3	32620.1
ATRX	596	S	37524.5	578783
SFSWAP	889	S	135313	246155
NUP188	1717	S	320276	346242	222814
SRRM2	1257	S	166659		101543
FTSJ3	599	S		82091.6	48721.3
ARMH3	14	S	74027.5		53350.5
ARMH3	17	S	74027.5		53350.5
SRRM1	416	T		263375	132293
NCOA5	460	T		112502	48362.6
DUT	88	S	45461.9	31788.4
SMARCC1	335	T	77665.9		42042.9
MON1B	59	S	80557.1		61371.2
RPS6KC1	282	S	27322.5	37641.1
VIM	47	S	122459	160308
HNRNPUL2	228	S	490856	825806	308184
LIMCH1	303	S	486094	495435	365510
ANKLE2	268	S	69639	93439.1
NFIL3	285	S	98033.4	141987
NFIL3	286	S	98033.4	141987
PCF11	368	S	122036	391552
PLEC	4030	T	72215.7	135171	73750.7
SIPA1L1	1433	S	115378	96680.9	51598.2
ACIN1	649	S	306622	380038	376134
USP20	377	T	26427.7	31788.4
PLEKHG3	741	S	106840	91288.2
HSD17B10	67	S	49685.4	71792.5
SRRM2	2289	T	47636.2	267727
WDR44	262	S	32307.3	10950.4
NCOR1	1367	T		33976.9	61544.5
POLR2A	1857	S	170178	421257
NKTR	468	S	312035	238367
HCFC1	413	T	13287		26282.1
NUP93	52	S		203751	214584
SYNM	1163	S	103377	119654	45938.2
POGZ	435	T	116332	172213
CDK1	161	T	66671.5	61863.6	44302.9
KIF27	1372	S	238605	339814
RBM12B	638	S	77497.6	50503.4
HMGN4	80	S	63752.9		43399.1
RPL5	187	S	17135.1	9386.81
KDM2B	1015	S	67508.1	67394.8
ACIN1	561	S		64508.3	31966.3
PCM1	68	S	276109	125629	30074.5
SIPA1L1	1565	S	58573	16772.3
NOC2L	678	T		250157	150837
HSPB1	15	S	162825	144653	52531.3
SPECC1	847	S	36120.8	30832.7
POM121C	415	S		128724	134189
SHCBP1	47	S	41911.6	18486.5
NCOR2	550	T	740162	904807
LMO7	278	T	60971.1	72556.2
SLC12A4	47	S	32251.2	57052.8
PDZD8	967	S	35116	33887
USP7	963	S	24293.1	24798.6
PKP3	571	T	97931.1	156309
RFX3	155	S	15605.7	24204
MRTFA	449	S		165896	434950
CHERP	823	S	166659	72666.8
CBX3	173	T	61839.3	77489	188674
YJU2B	40	S	16009	16272.1
TP53BP1	1673	S	525156	289723
ZC3H11A	761	S	653653		92998.2
ATRX	594	S	99304.5		57787.5
C19orf47	124	S	325030		247496
SYNRG	919	S		25643.5	29500.3
ACTB	33	S	33641.3	49496.8	67517.9
JAZF1	109	T	408548	144355
JAZF1	113	T	408548	85407.5	86483.3
OXSR1	359	S	23113.3	31560.4
AHNAK2	842	S	24596.6	33711.1
ZNF638	383	S	128508	158175	58300.5
GOLGA4	71	S	203265	87225.3
AHNAK	3426	S	85954.3	125936
BAZ2B	2014	T	56475.1	58100.6
CETN2	20	S	128134	97695
CEP131	78	S		89512.2	66902.1
WDR24	470	S	58461.8	110176
DSN1	30	S	90001.2	100481
RPS6KA4	687	T		57231.8	62123
AHNAK	5841	S	315610	201289
HASPIN	179	S	3064.26	4841.57
DOT1L	786	S	80130	50025.7
SETD1A	470	S	209280	276174
BRPF1	75	S		42694.7	72743.8
CHD3	73	S	65925.4	44052.9
QSER1	615	S	98861.7	88994
TBC1D15	689	T		8593.22	37114.2
WRNIP1	116	T		125055	102632
ZMYM4	242	S	37569.9	38283.2
SIRT6	330	S	102580	119562
ZNF318	1043	S		20626.9	43540.2
CCAR2	675	S	81836.3	164430
CCDC97	212	S	977989	2.56044e+06	49102.2
TLE3	328	T	259465		145986
MEF2D	231	S	440028	333304	219950
SHROOM3	970	S	32468.9		115980
TOX4	175	T	1.27082e+06	423363	283660
SHTN1	537	T		267943	163381
ZNF609	746	T	124092		136115
TRPS1	892	S	68286.7	37930.4
SH2D3A	197	S	123207		144837
NELFA	225	S	79193.1	130846
ATAD2	1233	S		67334.4	46124.6
KDM5C	317	S	57566.9	26930.9	11487.1
ZFP36L2	59	S	34353.5	70202.7
MED1	1042	S	81216.4	94920.2
DBF4	345	T		43399.4	37334.8
PWP2	746	T	15677.7	25435.1
EXOC4	237	T	41062.6	95985.4	48922.8
XRN2	439	T		68674.3	28480.9
NUP153	217	S	17002	28876.6
NPAT	1153	T	41743.1		25629.4
SORBS3	395	S	31548.7	25655.8
GATAD2B	334	S	110253	173741
DOCK7	898	S	67831.9	80219.8
SPEN	309	S	29223.4	21891.3
RRP1B	728	T	558393	621781	219929
CASP8AP2	1261	T		121817	77511.2
TAF3	667	S	13088.7	17526.8
PPFIA1	763	S	62988.1	27111.8
MKI67	1869	T	73357.3		28410.4
ZNF106	452	S	24217.2	23264.2
PPP6R3	631	T	23511.5	44264.7	67085.5
CHD8	2014	T	204484	228753
NFRKB	228	S	440539		178810
SPATA31D4	612	S	1.56709e+06	1.48067e+06
BUD13	226	S	115309		10608.3
MFF	202	S		82925.2	64318
FAM53C	255	S		19336.1	30103.7
DENND4A	1015	S	234035	145421
ATP5IF1	63	S	11482.8	20544.2
GLIS2	3	S	22653.9	95496.8	71399.2
PKP4	213	S	162648	115555
TRRAP	2077	S	117020	80426.7	30733.3
PPHLN1	161	S	22050.7	42249.9
ESS2	441	T	110745	147164
HTATSF1	452	S	620963	443991	48884.5
HIVEP3	2255	S		86273.9	58613.9
RPRD2	438	S	14128.3		8006.32
PARD3B	730	S	7555.05	10740.3
PARD3	174	S	28883.4	24212.2
NCOR2	2046	S	74197.8	23080.3
PALM	141	T	62163.2	133838
EPB41L2	386	S	50478	32078.7
JUNB	104	T	22958.5	125055	59724.5
RB1	794	S	73249.1		29484.2
ATR	562	T	398935		366952
MED16	326	S	24343.3	46131.3	17688.3
SRC	75	S	2985.59		29131.7
CDH12	144	S	239951	521198
ZC3H13	238	S	68919.5		48263.8
ACIN1	650	S	306622	380038
LMO7	895	S	76206.4	11338
ZCCHC8	492	T	235431	171741	226758
TGIF2	153	S	9682.78	14740
HOXC11	206	T	47560.4	49860
DHX9	125	S	123344	101926
SAFB2	234	S	29700.3	12843.9
TEX2	458	S	64971.6	83419.8	64113.4
EMSY	176	S	75216.4		40650.5
ATRX	752	T	19517.2	52445.3	93428.7
AMER1	868	S	35298.3	34041.3
CHAMP1	416	S	295993	783257
ARHGAP42	683	S	57218.4	62208.5	43487.8
ATRX	1352	S	340098	216595
RNF167	341	S	153887	249798
NASP	244	S	1.40465e+06		1.56716e+06
CUL4B	95	S	38653.4		56961.2
BRD3	250	T	68956.9		49497.2
GTF2I	515	S		49602.2	35681.6
MCF2L	975	S		115678	180091
ZSCAN5A	245	S	40955.2	27553.2
HSPB1	65	S		83994.3	100918
MYBBP1A	1308	S	17379.7		31311.5
DNMBP	689	S	44393.4	77771.6	61181.7
LMTK2	1307	S	74729.2	30186.8
AIF1L	133	S		270868	249100
RPAP1	603	S		29753.4	57964.9
QSER1	539	S		63339.4	63307.2
BCOR	1127	S	95242.3	114633
MCM3AP	527	S	30384.1	44356.7	29674.6
SMC1A	360	S	61091.2	56467.4	33370.6
COG1	95	S		154084	138857
SRRM2	990	S	487547	447741
MDC1	495	S	119273	55630.4	98837
HDGFL2	149	S	58146.7	6322.78	114508
SPTAN1	1217	S	57229.2	34754.9	26054.4
ZNF609	413	S		27508.3	55369
ZC3HC1	357	S	56422.9	29083	48292
USP54	671	S	110233	124696
TOR4A	63	S		168172	101039
GTF2I	703	T	21204.9	35078.9
JMJD1C	2007	S	71406.7	34713
ZBTB21	979	T	59295.6		17363.1
STAMBPL1	242	S	288645	197278
FHOD1	498	S	99717.6	138174	101029
LRCH4	21	S	51407.5		23768.1
EIF4EBP1	70	T	85315.7		103539
BIN1	307	T		272623	102047
NOL9	492	T		362662	23277.6
FYCO1	196	S	83839.8	128714
NUFIP2	608	S	39690.5	56897.2
SCN2A	1908	S	31993		27005.3
TARDBP	292	S	46576.6	85268.2
SETD1B	381	T	42473.9	185124
CHAMP1	443	S		333982	85707.1
CAVIN1	202	S	28787.8	42282.6
CAVIN1	203	S	28787.8	42282.6
DAGLB	584	S	139443		70002.3
HNRNPA1	91	S	64627	49741.3	46582.1
NASP	390	T	45459.9	21036.4	40407.7
AXL	875	S	29610.6	54634.8
SOWAHC	212	S	43702	81819.3
TALDO1	237	S	22214.3	17046.9
H1-5	4	T		173269	59789
ZBTB33	186	T	170699	106437
ZBTB33	188	S	170699	141167
MTCL1	1417	T		227501	231882
ESF1	312	S		36306.8	42800.6
ESF1	311	T		36306.8	42800.6
OXCT1	170	S	36685.3	34821.3	54324
EXPH5	1840	S	1.029e+06	492127
SIRT6	337	T		164645	129006
SIRT6	338	S		164645	129006
YEATS2	471	S	44275.2	98046.4
CABIN1	2154	T	28169	105351	1559.99
CABIN1	2151	T	28169		1559.99
TMF1	72	S	229200		79296.3
SPTAN1	1031	S		124358	89647.5
DOT1L	471	S	33801.9	30894
RANBP2	1509	S		9277.4	12099.2
CEP68	577	S	29386.9	34234.5
TMEM201	454	S	56890.5	60048.1
PDCD2L	20	S	11934.6	18121
KNL1	1076	S	44040.8	46145.6
MKI67	1261	T	254592	323478
PAPOLG	708	S	91228.2		81932.2
HTATSF1	445	S	38284		48884.5
CHD4	428	S	67023.8	41766.1
FAM193A	642	S	37414.2	25091.8
ARID1A	698	S	562564	176991	345825
CEP170	356	S		22929.1	36564.1
EPN1	470	T		3639.22	3455.12
SPOP	6	S	36901	78540.6
NUCKS1	54	S	336719		173657
SRRM2	1453	T	125184	485109
SRRM2	1458	S	242722	485109
CCDC14	124	S	40637.1	21540
KAT6A	1113	S	144645	49276.8	50442.4
NUP205	1942	S	33925	32571.4
NCKAP5L	440	S		189340	104235
SIPA1L3	1135	S	23498.7	10652.6
PLEKHF1	249	S	29655.9		39656.1
ETS1	267	S		81144.5	31177.5
LMNB1	28	S	86118.6		23690.5
TEX2	270	S		130169	177772
PRRC2C	926	S		69155.4	40685.8
MDC1	485	S	53366.9	67436.7
PNPLA6	354	S		35417.3	22689.4
PHACTR4	464	S	26101.5	12938.8
CHD4	1570	S		87257	31498.9
ATP7A	1466	S	42974.2	61155.4
AIDA	162	S	42722.1	42608.8	36059.4
SIPA1L1	1568	S		62386.6	26215.6
ANKRD11	1878	S	62663.3	37666.6	40636.4
NBEAL2	1869	T	33373.3		116645
METTL3	243	S	10234.7	6678.42
MEPCE	334	S	177197	119572
MAP1S	729	S	35484.5	21890.3
BUB1	375	S	29400.7	43774.8	5990.74
NCOR2	2223	S	56304.8	236592
NEDD4L	318	T		54341.2	49832.7
PKN2	360	S		172356	100124
IBTK	1083	S	19432.4	18727.5
AKAP11	433	S		45912.4	26819.9
PPP4R3B	117	S	37188.6	62301.6	15987.6
SAAL1	6	S	244196	338859
HNRNPA0	84	S	126295	262349
SART1	474	S	127583	15303.4
ANKRD12	429	S	86668.7	212512	136054
ANKRD12	428	S	86668.7	212512	136054
MCM4	26	S	154104		212133
SRRM2	346	S	463052		279423
NFAT5	434	S	13287	19615.9
BET1L	9	S	37622.1	21621.7
LIFR	1062	S		29704.4	23569.7
ZNF217	648	T		137908	161132
FTH1	175	T	249266	272633
SLC26A6	755	S	62772.5	76254.2
WWOX	14	S		296129	126667
WWOX	12	T		296129	126667
AGTPBP1	317	T	3.28216e+06	1.96601e+06
ZC3H13	1409	S	50158	33267.5
OSBPL8	314	S	19442.3	16964.2
NUP188	1523	S	133720	192560
NUMA1	1769	S	21361.7	9354.59
AFDN	1721	S		22946.5	24635.3
LIMD1	277	S		17433.8	24017.9
ZBTB4	391	S	39761.5	41574.9	45003.2
RANBP2	1640	S	59924.7		15561.7
AGGF1	17	S	80444.9	154546
AHCTF1	1283	S	36948.3		25509.5
UBE4B	23	S	54201.8		23845.6
BICRAL	674	S	53471.3		41226.8
TOP2B	1466	S	146759	81632.9
TLN1	1225	S	164191	135776
DCP1A	319	S	145520	65817.4	16081.2
RECQL4	251	S	104617	74079.6
LRWD1	253	S	210548	234786
CLSPN	950	S	118565	94819.8
JMJD1C	942	S	177777		174182
RPL18	158	T		65808.2	29506.4
SETD2	708	S	58688.2	50707
AFF4	706	S	17245.6	9557.21
INCENP	269	S	19584.2	40733.3
ZNF263	178	S		13691.9	19757.7
PRDM2	743	S	87948.8		196016
SRRM2	421	S		153244	1.01936e+06
MLLT3	456	S	73872	105863
SRRM2	831	S		34980.8	455515
ZNF638	1100	S	296160		258158
MPZL1	4	S		96050	152238
PRKRA	18	S	372675	195401
TNS2	1003	S	29502.2	19231.9
MISP	78	S	192021	137754
SVIL	221	S		214481	142548
TAF3	339	T		98095.6	27530.1
BICD2	615	S		191688	174222
TNS1	1048	S	35551.5	27811.8
POM121C	674	S		77539.2	82453.3
TOP1	10	S	32207.8	26891.1
DIDO1	809	S	415559		195612
SRRM2	367	T	124918		65357.1
NDUFB4	26	S	37398.5	40432.6
SCRIB	1232	S		22407.1	32208.1
ZNF652	103	T	49163.5	52695.9
CCDC9	376	S	51697	48071.8
IWS1	276	S		283349	142951
ATF7IP	852	S		57271.7	18080
MIER1	166	S	156984	150199
PKP4	406	S	30623.5		14626.3
SCRIB	35	S	83386.1	14062.3
NUP58	331	T		31642.2	17332.9
PHF2	654	T	84510.8		72808.3
MKI67	1253	S	318950	257587
DCP1A	321	T	145520	65817.4
KDM5B	1384	S		162112	211316
SRSF5	227	S	61259.5		23785.2
SRRM2	929	S		21782	21151.5
URI1	492	T	36130.7		44963.9
SP110	256	S		112297	25272.8
NEK9	886	T	171201	294866
SPEN	3139	T	75002.8	303777
AKAP8L	297	S	674575		139472
AKAP8L	294	T	674575		139472
SMARCA2	172	S	23044.3	21603.3
SIRT1	26	S		46471.9	51256.5
MGA	1457	S	34866.8		18644
EHMT2	555	T		99730.5	154003
E2F7	840	S		62703.9	23616
PSIP1	129	S	35761.3	37825.1
DLG1	158	S	37876.2	29374.3
PLAGL1	341	S	4508.12	4273.46
MACF1	5808	S	26575.6	43659.2	52370
HDGFL2	150	S	59681.5	6322.78	48634.6
GTF3C1	1868	S	47516.1	51364.9
JMJD1C	1228	S	35205.7	88803.5
CDC42EP4	295	S	96145.5	80172.7
CDCA3	68	S	64632	52672.4
FTSJ3	644	S	110479	96114.5
MRPS36	61	S	56025.2		9769.36
ZMYM2	1061	S	39853.1		137738
ZMYM2	1060	S	39853.1		137738
RING1	232	S		106980	56704.2
PHF1	20	S	48058.7	41144.4
HNRNPUL2	188	S		80445.1	152268
EHMT1	404	T		52196.6	57862.1
BHLHE40	383	S		4891.27	9932.13
VPS53	514	S		61721.3	58645.1
SH3D19	275	S		36947.9	23696.6
MBD1	311	S	12063.8	7560.42
HSPB8	87	T		51371	73044.1
NUSAP1	135	S	39030.6	39761.8
PALLD	708	S	42412.9	70173
PALLD	684	S	42412.9	70173
PALLD	704	T	42412.9	87959.6
ATP9B	1132	Y	66662.6	161866
ATP9B	1128	Y	66662.6	161866
CTPS1	574	S				654254	1.11285e+06	1.9929e+06
RBMX2	188	S				1.41082e+06		1.01369e+06
LMO7	990	T				2.19339e+06	672612
OSTF1	213	S					93070	35590.7
BOD1L1	2907	S				546776	459560
SLC4A2	144	S				103358	562593
RPRD2	485	S				958384	1.16241e+06	1.29578e+06
CMTR1	51	S				1.51499e+06		704875
GTF3C1	1854	S				510038	693712
CACTIN	118	S				357727		55762.7
LRRFIP1	714	S				482864	43550.4	703739
MADD	1239	S				265766	125944	562743
SPECC1	361	S				482438		595648
CCDC6	419	S				879948	887134
USP32	1371	S					213082	196378
TFE3	554	S				56502.7	917682
BRAP	117	S					212100	391071
BIN1	333	S				487818		460349
SMG1	3570	S					34387.3	1.30683e+06
BRSK2	423	S				111587	30575.7
TK1	13	S				1.99312e+06	5.06728e+06	1.43733e+06
MAP3K11	702	T				84277.4	25712.1
PLEKHA5	855	S				665687	398229	167137
CHAMP1	458	T				319464		211731
KAT7	88	T					42168.1	412969
TNRC18	2471	S				31580		32193.9
KTN1	75	S				207942	354199	592018
TRIM41	571	S					21550.2	31343.6
AKT1S1	246	T					58460.2	445007
ZC3H18	604	S					183849	856712
MAPT	721	S					117802	189716
CEP170	630	S				183006	161288	284491
INF2	1148	T				249293		23186.1
ANKS3	9	S				56413.6		149364
DTD1	196	S				149598		335455
MAP3K2	164	S				2.67718e+06		2.10135e+06
IVNS1ABP	276	S				273222	257711
IVNS1ABP	277	S				273222	257711
UBAP2L	467	S				258858	380248
HUWE1	2889	T				1.14532e+06	1.01932e+06	1.42685e+06
CIC	1408	T				87388.9		282041
CPSF6	407	T				32957.5	36727.1
NSD3	561	S					68221.7	66085.9
SRCAP	2787	S					743765	683206
MYPN	643	S					567890	709715
TBC1D10A	499	T					90883.9	17742.7
EIF5B	301	T				448993	252985
PDS5B	1367	T					231236	19905
PDS5B	1366	S					231236	19905
WASF2	488	S					112664	9186.24
TXLNG	517	S				253492	352407	213302
DOCK7	900	S				730137		746995
PPP1R7	27	S					124093	103637
RBM39	100	S					2.17841e+06	1.57064e+06
ARID4B	1153	S					288177	231755
NCOR2	943	S				1.39507e+06	1.11994e+06
PTMA	10	S					76387.1	22574.2
MAP4	941	S				6691.91		172306
CLASRP	499	S				123192	275494
TBX3	707	S				104543	76487.2	84961.6
TCP11L1	56	S				316735	658370
RBM15	765	S					114778	156750
WDR44	27	S					719412	47859.8
BEGAIN	533	S				493634		48923.7
IBTK	1004	S				31731.8	19528.5
LAMTOR1	97	S				62032.6		125999
CTPS1	578	S				409005	212293	863275
SRRM2	1880	T				643460		622425
BCLAF1	660	S				1.55229e+06		852228
DENND5A	1096	S				21693.4	30859.6
RAPGEF6	1494	S					28148.4	15197.9
RABL6	471	S				81652.3	522426
RABL6	468	T				28805.9	323008
TLE1	293	S				64075.5	101095
SNAPC5	96	S				91438.8	39253
CDC20	70	T				407250	408476	206345
FXR2	451	T				207293	97436.4	74900.2
KLHDC4	418	S				94471.6		33256.2
AKT1S1	211	S				91104.4		66016.6
RALBP1	11	S					611026	679235
FTH1	183	S					67422.1	3.37727e+06
GAPVD1	569	S				118732	24292.1	164279
ZBTB8A	161	S					26193.9	73272.5
STIP1	481	S					49665.3	153547
DIDO1	1255	T					1.17274e+06	494918
SIPA1L1	1585	S					28365.5	49642.9
NOL8	268	S				59482.3		46476.2
UHRF1	95	S					24731.4	67961.4
SZRD1	37	S				40519.2		1.9185e+06
CHD2	1364	S					105818	138686
LIN52	53	S					45474.4	119260
POLE4	11	T					122535	60789.3
DENND5B	1076	S				44401.9	28394.8
AHCYL1	82	T					43807.1	82681.9
FOXK1	441	S					70938	112741
FPGS	539	S				32529.4	150787
SPINDOC	82	S					62825.8	140346
UBE2E2	11	S					228524	3108.53
BCL9	689	S				243237	71225.1
PURB	100	S				51517.2		84572.4
CTPS1	573	S					238715	345616
NAP1L4	121	S					1.15724e+06	449003
DAP	3	S					490759	594864
TRIM29	21	S				42544.1	29001.9	46787.2
ZC3H13	1033	T					112755	81116.1
ANKRD54	63	S					33593.2	338460
NCBP3	500	S				239069	19916.3
ZNF579	194	S					32637.5	31152.7
DYNC1I2	95	T				276245	361619
NOC2L	22	S				23089.7		72502.3
CUSTOS	16	S					188827	34447.6
CUSTOS	14	S					188827	34447.6
CUSTOS	17	S					188827	44271.9
CDK12	383	S					39794.6	284922
MARCKS	120	T					1.06846e+06	119270
FAM53C	234	S				18465.3	8911.18
PPP1R11	74	S					206849	11271.6
GPATCH8	738	S				1.25281e+06		1.21299e+06
ATXN2	865	S					158850	21951.6
PAPOLA	545	S					400204	206661
TNKS1BP1	872	S				368768	488308	597835
KATNA1	170	S				70410.4	76341.6
SIRT1	539	S				55994.3	61549.1
ALDOA	39	S				30643.8	44563	74116.6
TBC1D2B	957	S				30932.3		129598
NUP98	670	T					369547	311896
E2F8	71	S				10083.2	25628.3
NPHP4	142	S				28144.1	25851.5	49160.6
SH3BP5L	49	S				45637.2	29602.9	50181
DENND5A	1079	T				165739	63657.7
DENND5A	1085	S				165739	63657.7
ASXL2	139	S				139146	208457
NUP35	106	T				70813.6		71027.2
BOD1L1	3019	S				118276		108295
LIG1	183	T				443675		495157
SNX29	641	T				44819.1	238351
PKP2	151	S				19918	57806.2	17651.9
EML3	885	T				36924.4	140954
AKAP10	281	S				52228.1	75743.1
ARPC5L	64	S				111597	145051
BRAT1	742	S					99806.7	84055.3
BEGAIN	502	S				59740.6	18856
PRPF4B	576	T				57864.9	332433
VPS13B	1019	S				53220.5		27449.5
WEE1	137	S				47189.4	18349.2
CASC3	443	T				634738	1.02671e+06
MINK1	777	S				665443	495468
SETD2	2082	S					530559	184003
MAP4K4	629	S				248208	305253
ZMYM4	107	T				46133.3	62796.5
DPYSL2	512	T					105797	670805
PPIP5K2	1016	S				46261.9		93911.4
BUB1	596	S				33860.4		40926.7
CLIP2	294	S				196686		44877.6
RPS6KA4	347	S				420910	359726	382597
POGZ	1340	T				84721.2	166407	75516.5
HIRIP3	98	S					197711	200499
LRCH1	536	S					88181.1	53875.4
CHEK1	331	S				30168.1	17482.9	48887.1
WDHD1	1090	S					20731.2	18906.5
RAPGEF1	281	S					74260	31570.1
NAV2	1280	S				133916		76076.1
RB1	37	S				35204.6		123234
ATXN2	861	S				275698	331380
MSL1	402	T					53515.8	27088.8
ZNF592	460	S				85547.9	29902.9
MTOR	2474	T				112377	64891.9
ZNF174	188	S				15774.8	92005.3
ARHGAP21	1527	S				8910.61	16639.8
PTPN12	608	S				142623	158394	148098
ZNF33A	267	S				55697.6		21399.5
MAPK7	733	T					22795.3	56314.1
TAOK1	421	S					223191	425647
MAP2K2	394	T					195364	3.2102e+06
ARHGAP21	1514	S				118377		49178.9
PARD3	728	S				22575.7	81846.7
ITPRID2	92	S				237557	101641	792151
DSP	2209	S				38674.7		24048.8
BLM	171	T				50720.3	42486.4
BICC1	679	S				23703.8		114345
VCL	290	S					113585	356589
SIRT1	538	S				55994.3	61549.1
SRRM2	566	S				770494	164930
TP53BP1	1113	S				68904.1	71688.2	35230.2
PAK2	169	T				43624.4	64066.1
SIRT6	10	S				37229.1	33176	39056.8
PCDH7	1011	S					134764	3736.21
SMAD5	465	S				30583.1	24232.5
NRDC	94	S				801967		303617
PAK4	474	S					10797.2	9096.8
TERF2IP	154	S				73278.2		76701
NF1	864	S				34357.4	62650.9
ZC3H13	211	S				284767	96672.9
MCM4	3	S				499034	583963
BRAF	401	T				70746.7	149391
ARFGEF1	397	S				263423	254685	57713.3
THOC2	1288	T				69545.3	33926.6
IBTK	1030	S				127155	159760	15761.3
EIF3F	258	S					93026.6	180398
SRP72	625	S					530113	328585
CAVIN1	300	S					115708	58636.1
CTTNBP2NL	570	T				880537	21571.4
ULK1	330	S				43165.7	27701.9
PDE8B	517	S				69801.6		41251.3
YBX3	370	S				70703.1	55318.9	29553
MAP1S	731	S				801530		936669
SNX14	191	T				135000	121848
TLE4	273	S				15601.9		61598.4
TLE4	265	S				15601.9		61598.4
FXR2	455	T					131396	27731.2
SCAND1	13	S				40200.3	21352.2
ARHGEF11	1292	T				143840		56435.4
THUMPD3	215	S					92483.6	55648.2
THUMPD3	212	T					92483.6	55648.2
ACKR3	352	T				71913.7		215036
FOXK1	219	Y					617671	117081
BOD1L1	2964	S				92124.8		106701
POLR2M	10	S					210117	228795
DCP1A	531	T				194333	71984.4
LMNB1	393	S				81817.5	547391
PROSER3	454	S				6425.15		7761.41
CEP170	1059	S				58293.3		39385.3
RICTOR	1235	S				17731	23071.1
RHOV	18	T				45571.4	140985
PHACTR2	237	S				49104.2	11836.7
NKTR	514	S				21608.5	19376.1
RAF1	642	S					63373.6	134262
CDK13	348	S				105476		41760
KLHDC4	413	S					33023.4	43115.2
MAP3K20	727	S				285822	165223	108065
SYAP1	269	S				117161	22898.4	90029.7
ASPM	367	S					17920	23350.1
PPP1R12A	445	S				45783		159033
MADD	156	S				66730.3	98117.9	105990
SNX17	421	S					35073.2	27046.4
NCOR1	1981	S				67880	106596	28238.5
DTX3L	221	S					23927.5	67875.8
ERCC6L	1188	S					190628	69818.4
ANKS3	371	S				31499		87122.9
PCYT1A	347	S				165921	857072
ANKS3	375	S					63610.2	128840
MED1	1479	S				454870	623525	363018
NOLC1	329	S				23710.9		27300
NOLC1	333	S				23710.9		27300
NOLC1	331	S				23710.9		27300
NOLC1	332	S				23710.9		27300
AKAP13	815	T				76529.1	34612.6
GLE1	96	S					3126.69	34152.7
LARP1	1071	T				99966.8	236337	183849
NAF1	315	S				493482	69536.9	1.04877e+06
ZNF609	842	S				55610.5		190924
WNK1	185	S				23289	33269.9	48140
SZRD1	107	S				132243		322786
PGM3	64	S				107614		177119
PRR14L	1029	S				647329		608531
IBTK	1033	S					40866.7	15761.3
SRRM2	988	S				70944.2		140259
PKN2	364	T				158094	119865
IRS2	615	S					17445.5	55536.5
HSP90AA1	309	T				20207.3	12792.6
KLHL22	605	T				110583	105454
SPECC1	810	S					357954	423515
IRF2BPL	215	S					120988	129809
MDN1	4534	T				19252.3	26929.2
PRR12	444	S				73861.7		62597
TJP1	297	S				12909.9		26238
PRKCH	317	S					39374.3	29227
NR2C2	46	S				57043.5		156348
DCP1A	522	S				61568.7	47529.9
NFIC	337	S				213327	19525.5
NCL	121	T					92098.3	73682.1
AKAP10	52	S					35116.7	47397.7
EIF4G1	1194	S					174207	277417
LPIN2	106	S					50274.7	51666.4
HTT	419	S				31964.6		70853.2
MCM3	711	S				115671	473898
IWS1	429	S					139761	79861.7
CEP170	937	T					49726.9	66825.5
KIZ	321	S				164542	166174
HECTD2	67	S				14723.1	14787.2
ANKS3	243	S				48486.5		59647.3
RBBP6	1644	S				645054		34702.1
SIRT1	535	S				55994.3	61549.1
NFATC2IP	84	S					199998	203614
EHBP1	378	T				48002.5	22809.5
EHBP1	377	S				48002.5	22809.5
GNL1	33	S				504516	452289
GNL1	34	S				504516	452289
SEC16A	1440	T				68305.4	105312
NAV2	1478	S				48385.2	48852.7
FZR1	70	S				20961	9824.22
TSC22D4	62	S					63100.7	225509
MAP3K1	292	S				26406.5	16194.6
FOXN1	72	S				146932		103282
ERC1	17	S				237618		140327
TCOF1	1257	S				111647	91750.5
SYMPK	1175	S					21824.8	10379.6
APRT	30	S				16397.9	6796.24	7150.42
ATG9A	656	S					63902.3	102158
IRS2	174	S				75304.3	123355
ZDHHC5	593	S					215065	137717
OTUD4	546	S				1.0547e+06		539004
CASKIN2	403	S				133845		117542
SETD1A	1103	S				169328	103188
GMIP	923	S				52976.5		31242.3
RRP15	8	S					74994	92939.1
NEDD4L	483	S					242126	20226.5
SDE2	274	T				261171		6405.42
AHCTF1	1541	S				19068.2		86107.2
WNK1	19	S				66964.3	129727
EXOSC9	65	S				35466.8		35729.5
LARP1	865	T					162471	11589.8
GLCCI1	108	S				590928	347061	284951
DNAJC21	430	S				41194.5	52751.7
EPB41L1	686	T				20539.1	69527.8	44518.4
BACH1	196	S				42988.5	75817.9	65248.1
KCTD1	9	S				22811.4	10123
KANK2	329	T				286492	327807	95664.7
LYSMD2	24	S				67448.5	28386.7
PTPN12	509	T				334430	386869
AHCTF1	1218	S					145132	339416
PRDM4	770	S					79054.2	64656.6
TACC1	63	T				115641	212647
WASF2	489	S				8261.02		9186.24
ULK1	403	S				292700		58494.6
SLC25A11	18	T				79350.5	61629
SNTB2	231	S				113745	655918
CENPC	773	S				253716		264203
EPB41L1	580	T				159625	215227
NASP	421	S					75978.7	28920.4
ZNF816	49	Y				811930		439988
ZNF816	34	S				811930		439988
ARFGEF1	396	S					40892.9	148712
SSH1	521	S				21474.9	21926.8
GSS	415	S					609305	262652
KMT2D	373	S					53455.2	93945
PLCL2	327	T				19881.5		18566.6
DIP2B	50	S					42189.3	27431.2
SOS1	1275	S				131189		21712.2
EXO1	700	S					33124.4	27343.4
EIF2AK2	83	S				6626.53	5647.5
CERS2	341	S					597545	854871
EIF2AK1	258	S				80823.6		107085
WASHC4	925	Y				165647	165365
SETD5	855	T				66704	129363
NOM1	321	S					345705	254646
NOM1	320	S					345705	254646
NOM1	317	S					345705	254646
TBC1D4	613	T				799083	268369
ZNF318	1717	S				183260	205837
SHTN1	4	S					29737.3	22991.1
KMT2D	2414	S				145959	59645.8
BAG6	964	S					348256	97845.4
WWC2-AS2	16	T				744557		587845
POLD3	348	S				70498.5	142512
POLD3	356	S				70498.5	142512
POLD3	350	S				70498.5	142512
WWC2-AS2	22	S				744557		587845
TCOF1	410	S					36661.5	159072

## Sheet: Table S5
gene_id	PPP1R15A#1	PPP1R15A#2	PPP1R15A#3	Vector#1	Vector#2	Vector#3
ENSG00000044574	104790	105382	100004	19419.4	19187.8	19053.9
ENSG00000104419	44926.6	43521.8	42694.5	2163.02	2060.81	2265.78
ENSG00000143384	32359.1	31718.6	31333.8	6110.54	5935.58	5937.93
ENSG00000132002	14652.4	14226.7	13209.2	1187.44	1092.12	1238.35
ENSG00000204389	14390.7	15031.3	12434.4	387.718	350.637	410.448
ENSG00000146674	10333.3	9978.09	9889.81	1420.24	1389.46	1388
ENSG00000051108	8783.12	8437.19	8275.13	1387.58	1332.42	1337.24
ENSG00000204388	8043.99	7613.37	8149.97	212.701	219.732	287.051
ENSG00000177606	5897.35	5877.01	5577.44	632.24	647.042	668.619
ENSG00000116285	5528.91	5297.82	5498.82	665.736	597.485	567.101
ENSG00000125740	2612.81	2590.15	2449.44	96.3015	79.4777	86.6404
ENSG00000148926	4996.46	4930.89	4578.22	518.353	573.175	591.605
ENSG00000189060	7520.53	7296.8	7231.43	1303	1263.23	1356.49
ENSG00000087074	1.00276e+06	1.04445e+06	916244	634.752	626.471	1116.7
ENSG00000138166	2463.41	2257.99	2399.79	237.823	209.447	211.788
ENSG00000162772	4516.81	4215	4196.52	663.224	688.183	645.865
ENSG00000013588	31649.1	27551.6	29309.5	5290.72	5163.25	5652.63
ENSG00000163659	6946.52	6813.54	7085.58	1257.78	1136.06	1047.56
ENSG00000175592	3448.55	3401.98	3408.32	402.791	416.089	495.338
ENSG00000139289	2792.54	2732.85	2883.88	395.255	337.546	336.935
ENSG00000072274	5703.02	5600.01	5915.68	25246.1	24615.6	22566.8
ENSG00000130066	4825.72	4892.51	5080.93	860.014	947.187	784.14
ENSG00000161638	8439.39	7806.44	7981.36	1617.87	1568.05	1809.82
ENSG00000144655	2588.1	2471.44	2419.44	399.442	391.778	441.954
ENSG00000164171	2467.9	2317.95	2642.87	403.629	418.894	388.569
ENSG00000111674	3427.2	3401.98	3287.29	737.753	656.392	716.753
ENSG00000197019	1310.9	1241.12	1146.11	120.586	108.464	116.396
ENSG00000106366	8196.76	7867.59	7634.84	2148.78	2043.04	2173.01
ENSG00000169155	2934.07	2900.73	3063.87	667.411	647.042	664.243
ENSG00000109321	1215.42	1296.28	1208.17	142.359	118.749	139.15
ENSG00000113083	1394.02	1447.37	1448.15	220.237	209.447	208.287
ENSG00000119950	3118.3	2955.89	3112.48	678.298	637.692	580.228
ENSG00000120875	3201.42	2921.12	2942.84	403.629	524.553	513.717
ENSG00000196557	957.056	857.389	917.505	61.9679	57.0369	70.8876
ENSG00000150991	22314.5	22771.8	20947.5	6677.46	6924.85	6987.25
ENSG00000186205	894.151	905.355	889.576	3524.63	3538.16	3439.36
ENSG00000173110	3455.29	3392.38	2880.78	5.02443	4.67516	4.37578
ENSG00000179094	3573.23	3463.13	3530.38	734.404	698.469	847.151
ENSG00000249992	1141.28	1068.44	1073.7	121.424	116.879	141.775
ENSG00000265972	1110.95	1117.6	1114.04	154.082	136.515	127.773
ENSG00000104765	4934.68	5046	5168.85	1352.41	1302.5	1158.71
ENSG00000135919	4265.19	4304.93	4226.52	1149.76	1074.35	985.426
ENSG00000067082	2014.09	2025.36	1923.97	419.54	386.168	423.575
ENSG00000134531	3038.54	3000.26	2890.09	689.184	683.508	583.729
ENSG00000159399	5440.17	5309.82	5266.09	1523.24	1544.67	1660.17
ENSG00000120738	3931.57	3792.9	4021.71	574.459	687.248	818.271
ENSG00000124762	5501.95	5414.14	5194.71	1411.86	1503.53	1649.67
ENSG00000273760	283.073	214.647	292.733	1721.7	1737.29	1570.03
ENSG00000151929	2105.07	1984.59	1973.62	404.466	386.168	474.335
ENSG00000198959	2411.74	2394.69	2199.12	437.962	389.908	517.217
ENSG00000131389	9853.63	9250.21	9416.06	3027.22	3070.64	3325.59
ENSG00000280109	1589.48	1590.07	1842.25	307.327	335.676	335.185
ENSG00000073756	1196.32	1253.11	1301.26	185.066	210.382	148.777
ENSG00000116741	3140.76	3324.03	3206.61	829.868	853.684	698.374
ENSG00000059804	2228.64	2074.52	2068.78	523.378	557.279	504.09
ENSG00000176171	2600.45	2397.09	2457.71	588.695	548.864	457.707
ENSG00000138061	2084.85	2206.43	2267.39	568.598	579.72	532.97
ENSG00000109107	2530.81	2654.91	2428.75	709.281	697.534	661.618
ENSG00000248323	2233.13	2139.28	2241.53	587.02	548.864	490.087
ENSG00000137331	2725.14	2596.15	2530.12	556.036	592.81	695.749
ENSG00000114268	2019.7	1912.64	1870.18	334.962	379.623	448.08
ENSG00000123358	5114.41	5216.28	4844.05	887.649	927.552	1247.1
ENSG00000160570	1124.43	1116.4	1065.42	169.993	154.28	206.537
ENSG00000115963	2737.49	3165.74	3071.11	824.006	804.127	705.376
ENSG00000196517	413.376	416.103	371.346	1880.81	1876.61	2362.92
ENSG00000148841	6105.16	5899.8	5783.28	1890.02	1889.7	2155.51
ENSG00000130821	8051.85	8079.84	7586.22	2384.09	2209.48	2718.23
ENSG00000173530	1408.62	1510.92	1369.53	319.888	272.094	339.561
ENSG00000131016	1148.02	1260.3	1291.95	272.156	257.134	285.301
ENSG00000107159	558.283	555.204	472.717	39.358	43.9465	43.7578
ENSG00000126368	1407.5	1425.78	1463.66	375.157	370.273	329.059
ENSG00000163814	790.807	663.127	693.042	93.7893	101.918	83.1398
ENSG00000135318	1361.45	1322.66	1386.08	338.311	362.792	336.06
ENSG00000141527	487.514	507.239	472.717	1982.14	2140.29	2626.34
ENSG00000185033	4091.08	3855.25	3727.95	945.429	969.628	1208.59
ENSG00000127129	585.242	538.416	478.923	44.3824	51.4268	48.1336
ENSG00000186352	463.925	500.044	447.891	32.6588	16.8306	29.7553
ENSG00000179820	2987.99	3014.65	2817.68	648.988	605.901	836.649
ENSG00000130513	2018.58	2051.74	1827.77	543.475	511.462	592.481
ENSG00000118985	5050.38	4910.5	5459.52	1886.67	1755.99	1647.04
ENSG00000143507	624.558	618.759	655.804	100.489	83.2178	78.764
ENSG00000166483	4034.91	4071.1	4140.67	1563.43	1517.56	1403.75
ENSG00000168079	1692.82	1760.35	1495.73	298.953	325.391	406.072
ENSG00000125148	7432.91	7601.38	7473.48	3030.57	2784.52	2615.84
ENSG00000132470	8129.36	7921.56	7730	1724.22	1754.12	2407.55
ENSG00000142871	21864	20499.4	20049.6	8714.03	8740.68	9058.74
ENSG00000122641	377.431	417.303	492.37	20.0977	16.8306	12.2522
ENSG00000155090	2755.47	2569.77	2682.18	883.462	776.076	708.876
ENSG00000072682	1909.62	1886.26	1810.18	524.215	545.124	609.984
ENSG00000068654	769.464	761.457	765.449	2337.2	2302.98	2642.1
ENSG00000103175	4765.06	5037.61	4612.35	1645.5	1729.81	1866.71
ENSG00000119801	997.495	1034.86	1061.29	256.246	257.134	226.665
ENSG00000115548	2030.94	2046.94	2217.73	695.046	675.093	611.734
ENSG00000109846	703.189	729.08	706.489	143.196	141.19	129.523
ENSG00000143847	431.349	342.956	396.172	14.2359	20.5707	17.5031
ENSG00000165102	513.351	504.84	554.434	1673.97	1692.41	1832.58
ENSG00000172927	452.692	498.845	430.307	50.2443	32.7261	41.1323
ENSG00000173221	1183.96	1126	1268.16	322.401	302.015	274.799
ENSG00000133639	1764.71	1623.64	1710.88	475.646	448.815	357.939
ENSG00000145050	2293.79	2488.23	2172.22	787.16	762.986	750.009
ENSG00000128590	734.642	690.708	741.658	149.058	120.619	125.147
ENSG00000122884	2953.17	2767.63	2745.27	974.739	906.046	793.766
ENSG00000101187	3792.28	3720.95	3643.13	1219.26	1272.58	1438.76
ENSG00000124145	4383.14	4410.46	4209.97	1812.98	1678.38	1691.68
ENSG00000147689	656.01	560.001	560.64	64.4801	85.0879	88.3908
ENSG00000120800	631.298	564.798	652.701	1912.63	2013.12	1904.34
ENSG00000235750	2324.12	2279.58	2459.78	868.388	844.334	830.523
ENSG00000185022	1451.31	1442.57	1315.75	287.23	266.484	374.567
ENSG00000179119	1634.41	1476.15	1662.27	506.63	500.242	482.211
ENSG00000187634	527.953	507.239	459.27	1939.43	2043.04	2719.98
ENSG00000185650	2447.68	2429.47	2590.12	728.542	757.376	892.659
ENSG00000135365	1604.08	1594.86	1491.59	512.491	478.736	442.829
ENSG00000186591	3810.25	3475.12	3727.95	1452.9	1437.14	1484.26
ENSG00000065325	1263.72	1209.94	1212.31	3181.3	3177.24	3017.54
ENSG00000148154	1227.77	1030.07	1071.63	289.742	286.12	293.177
ENSG00000117266	644.777	619.958	616.497	89.6023	74.8025	119.021
ENSG00000172379	345.978	392.121	385.828	13.3985	30.8561	24.5044
ENSG00000143878	7371.13	7148.11	6675.96	2272.72	2216.03	2770.74
ENSG00000125657	1702.93	1543.3	1568.14	483.182	489.957	546.097
ENSG00000105329	3391.26	3200.52	3057.66	931.194	921.006	1162.21
ENSG00000147454	4003.46	4023.13	3908.96	1749.34	1646.59	1673.3
ENSG00000204256	6116.4	6096.46	6336.68	2796.09	2763.02	2851.26
ENSG00000125398	780.697	727.881	762.346	142.359	117.814	172.406
ENSG00000162729	1423.23	1518.12	1310.57	302.303	337.546	413.949
ENSG00000146242	1418.73	1311.87	1339.54	393.58	441.335	438.453
ENSG00000070495	1281.69	1164.37	1130.59	332.45	362.792	350.062
ENSG00000080031	427.979	465.268	463.407	60.2931	47.6866	67.387
ENSG00000197603	554.913	551.607	573.053	1745.99	1873.8	1594.53
ENSG00000156453	310.032	320.172	306.18	15.0733	13.0904	18.3783
ENSG00000004864	581.872	519.23	551.33	1654.71	1669.97	1566.53
ENSG00000175197	780.697	797.432	745.796	195.115	146.8	154.903
ENSG00000196968	1345.72	1285.48	1292.99	432.938	359.052	402.572
ENSG00000198576	349.348	339.358	375.484	25.9595	24.3108	39.382
ENSG00000154217	1006.48	1032.46	944.399	215.213	286.12	240.668
ENSG00000162783	3596.82	3735.34	3139.38	779.623	866.775	1129.83
ENSG00000174010	1309.77	1284.28	1281.61	448.011	425.439	399.071
ENSG00000129474	924.48	907.753	969.224	2472.02	2319.81	2613.22
ENSG00000145780	1153.63	1233.92	1328.16	373.482	359.052	300.179
ENSG00000176678	2431.96	2100.9	2170.15	702.582	623.666	789.391
ENSG00000164949	512.227	583.984	480.992	85.4152	92.5682	94.5168
ENSG00000120694	7201.51	7391.53	7888.27	3230.71	3190.33	2780.37
ENSG00000118515	8748.3	8788.54	8880.25	4279.97	4172.11	3901.45
ENSG00000140743	961.549	908.952	912.333	273.831	274.899	249.419
ENSG00000106211	8074.32	9040.36	7811.72	2750.04	2596.58	3316.84
ENSG00000102144	36861.3	35909.6	35619.3	17903.7	17518.8	16074
ENSG00000113615	1770.33	1671.61	1793.63	657.362	571.304	558.35
ENSG00000011422	2033.18	2074.52	1875.35	576.134	714.364	679.996
ENSG00000127528	503.241	374.133	397.206	35.171	42.0764	54.2597
ENSG00000023839	1239.01	1163.17	1262.99	3123.52	3120.2	2855.63
ENSG00000134107	6645.47	6608.49	6597.35	2792.74	2750.86	3134.81
ENSG00000156273	3026.18	3127.37	3342.12	1263.64	1330.55	1173.58
ENSG00000130517	946.946	978.503	903.023	226.099	262.744	279.175
ENSG00000103888	378.554	353.748	380.656	45.2198	52.3618	42.8826
ENSG00000182963	1654.63	1686	1694.33	600.419	662.003	598.607
ENSG00000100504	3255.34	3391.18	3443.49	1488.07	1506.34	1457.13
ENSG00000171368	1145.77	1154.78	1168.86	259.595	285.185	362.315
ENSG00000102312	953.686	1036.06	1072.66	249.546	253.394	314.181
ENSG00000099942	3569.86	3465.53	3390.73	1524.91	1475.48	1583.16
ENSG00000189350	270.717	370.536	335.143	1230.15	1213.67	1495.64
ENSG00000147394	1061.52	995.291	1050.94	309.84	239.368	301.929
ENSG00000244405	976.152	858.588	852.338	257.083	207.577	233.667
ENSG00000146678	602.092	543.213	516.161	118.911	103.789	111.145
ENSG00000129521	329.128	376.532	320.661	38.5206	21.5057	34.1311
ENSG00000173846	879.548	864.584	735.452	207.676	225.343	205.662
ENSG00000137819	798.67	736.275	808.894	220.237	201.967	180.282
ENSG00000135678	1397.39	1349.04	1506.07	507.467	431.05	420.95
ENSG00000197930	2506.09	2566.17	2570.46	1052.62	1088.38	946.044
ENSG00000186834	2402.75	2435.46	2242.56	946.267	1007.96	972.298
ENSG00000114796	911.001	910.151	896.817	287.23	289.86	261.672
ENSG00000168077	1850.08	1727.97	1645.72	4148.5	4117.88	4782.73
ENSG00000057252	1158.13	1106.81	1143	3030.57	2896.73	2599.21
ENSG00000135046	9059.46	9491.24	9333.31	4064.76	4159.96	3409.61
ENSG00000068971	426.856	389.722	438.582	68.6672	49.5567	70.8876
ENSG00000150961	1180.59	1231.52	1217.48	443.824	430.115	407.823
ENSG00000141580	2612.81	2397.09	2542.53	1097	980.848	999.428
ENSG00000089280	3969.76	3792.9	3945.17	8360.64	8886.54	7871.15
ENSG00000179833	1178.35	1146.38	1218.51	346.685	370.273	423.575
ENSG00000186594	714.422	682.314	685.801	188.416	198.227	182.032
ENSG00000173391	660.503	672.721	638.219	2102.72	2011.25	1678.55
ENSG00000129757	2197.19	2000.17	1846.39	531.752	560.084	720.253
ENSG00000116183	55.042	73.1479	50.6852	435.45	415.154	390.32
ENSG00000115414	5433.43	4904.51	5460.55	2237.54	2332.9	2473.19
ENSG00000120709	2306.15	2222.02	2179.46	816.469	806.932	959.171
ENSG00000182827	3055.39	2953.5	2842.51	1364.97	1284.73	1296.11
ENSG00000204592	3037.42	3272.47	2867.33	1231.82	1225.83	1351.24
ENSG00000102804	8228.21	7950.33	7841.72	4058.06	3988.85	3728.16
ENSG00000120129	6281.52	6064.08	5937.41	2854.71	2618.09	2979.91
ENSG00000131263	4512.32	4351.7	4739.58	2081.79	2013.12	1780.94
ENSG00000187837	880.671	977.304	783.034	252.059	244.978	257.296
ENSG00000184678	681.846	701.5	629.944	184.229	174.851	144.401
ENSG00000210082	94294.7	94985.5	105073	40542.1	40168	30857.1
ENSG00000151012	805.41	795.033	989.912	2491.28	2475.03	2232.52
ENSG00000171522	723.409	676.318	635.116	185.066	183.266	150.527
ENSG00000072310	1555.78	1596.06	1490.56	4418.15	4420.83	6305.5
ENSG00000076770	960.426	959.316	1056.11	2496.3	2815.38	2356.8
ENSG00000161642	2247.73	2072.12	1911.55	659.875	600.29	795.517
ENSG00000059728	716.669	735.076	799.584	202.652	232.823	198.66
ENSG00000173334	1168.24	1052.85	1199.89	392.743	350.637	404.322
ENSG00000137834	640.284	652.335	662.01	1729.24	1714.85	2114.38
ENSG00000217801	500.994	571.992	525.471	123.936	84.1529	112.02
ENSG00000173402	5168.33	4559.15	4800.61	10342.8	9889.83	11188.9
ENSG00000197324	1675.97	1690.8	1619.86	525.053	445.075	628.362
ENSG00000135346	2381.41	2297.56	2192.91	941.242	906.046	751.759
ENSG00000143322	5142.49	5098.77	5340.56	2518.07	2677	2564.21
ENSG00000003989	4466.26	4156.24	4426.16	2170.55	2096.34	2060.99
ENSG00000166938	199.948	167.88	183.087	683.322	653.587	666.869
ENSG00000156671	1769.21	1614.05	1854.66	677.46	661.068	555.724
ENSG00000065809	3866.42	3818.08	3957.58	1751.01	1771.89	1478.14
ENSG00000141524	1687.2	1556.49	1434.7	423.727	428.245	570.602
ENSG00000178921	1072.76	1147.58	1245.41	3042.29	2954.7	3837.56
ENSG00000142867	882.918	961.715	938.193	260.433	229.083	156.653
ENSG00000111145	552.666	589.98	569.95	161.619	136.515	133.024
ENSG00000162775	1853.45	1725.57	1644.68	597.907	624.601	725.504
ENSG00000164930	529.077	549.209	546.159	1551.71	1488.57	1318.86
ENSG00000118007	385.294	339.358	359.968	1122.12	1075.29	987.176
ENSG00000005884	5671.57	5320.61	5262.98	2329.66	2214.16	2656.97
ENSG00000140795	653.764	665.526	658.907	1726.73	1645.66	1527.15
ENSG00000244462	2293.79	2187.24	2261.18	1001.54	1056.59	1006.43
ENSG00000073792	1100.84	1012.08	1083.01	387.718	403.934	372.816
ENSG00000114023	1771.45	2025.36	1808.12	722.68	715.299	581.104
ENSG00000113742	566.146	579.187	554.434	152.408	159.89	149.652
ENSG00000180667	2133.16	2281.97	2637.7	867.551	863.969	686.122
ENSG00000178202	498.748	486.853	519.264	1415.21	1326.81	1244.47
ENSG00000108984	68.5216	94.7325	96.1984	466.434	456.296	431.452
ENSG00000175832	1581.61	1650.02	1570.21	679.972	666.678	695.749
ENSG00000167772	1428.84	1420.99	1267.13	31.8214	8.41529	20.1286
ENSG00000182831	1965.78	1887.46	1877.42	840.754	872.385	844.526
ENSG00000058056	435.842	414.904	433.41	1193.3	1140.74	1094.82
ENSG00000166886	1626.55	1394.61	1340.57	449.686	465.646	551.348
ENSG00000100219	3882.14	3951.18	3596.58	1854.85	1764.41	1861.46
ENSG00000136379	882.918	817.817	937.158	303.14	254.329	284.426
ENSG00000189143	593.105	548.01	528.574	157.432	139.32	134.774
ENSG00000155252	1822	1779.53	1670.54	728.542	716.234	782.389
ENSG00000211459	14843.4	11397.9	13055.1	4493.51	5325.01	5442.6
ENSG00000188215	490.884	419.701	391	82.0656	83.2178	94.5168
ENSG00000137193	2689.19	2540.99	2550.81	949.617	984.589	1185.84
ENSG00000105856	1571.5	1472.55	1525.73	560.223	526.423	398.196
ENSG00000116133	5652.47	5628.79	5351.94	11175.2	10961.4	12860.4
ENSG00000128422	30742.6	31779.8	28380.6	11972.4	11837.5	14848.8
ENSG00000104611	669.49	736.275	666.148	1925.19	1737.29	1630.42
ENSG00000198380	4136.01	4013.54	4236.87	1911.79	2043.04	1726.68
ENSG00000204634	2418.48	2445.06	2449.44	998.186	1136.06	1134.2
ENSG00000176463	1280.57	1245.91	1267.13	2796.09	2562.92	2844.26
ENSG00000074181	4572.98	3963.18	4099.29	1187.44	1255.75	1722.31
ENSG00000148572	853.712	774.648	748.899	271.319	252.459	243.293
ENSG00000183963	1076.13	1142.79	1010.6	257.083	200.097	341.311
ENSG00000128228	2082.61	2311.95	2092.57	781.298	818.153	964.422
ENSG00000106665	1746.74	1708.78	1558.83	518.353	492.762	673.87
ENSG00000116717	1304.16	1292.68	1160.59	426.239	489.957	491.838
ENSG00000115902	940.207	918.545	819.238	2033.22	2086.06	2333.17
ENSG00000124920	432.473	413.705	431.341	61.1305	75.7376	101.518
ENSG00000127507	627.928	591.179	617.531	138.172	171.111	186.408
ENSG00000133687	1771.45	1708.78	1788.46	757.014	800.387	686.997
ENSG00000115525	274.086	245.825	223.428	25.1221	25.2459	31.5056
ENSG00000088826	1286.18	1313.06	1182.31	462.247	484.346	526.844
ENSG00000070759	359.458	394.519	362.037	66.9923	84.1529	72.6379
ENSG00000135245	658.257	735.076	738.555	231.961	193.552	225.79
ENSG00000168672	654.887	643.941	680.629	221.075	178.591	194.285
ENSG00000023171	3349.7	2949.9	2941.81	1303	1357.67	1469.39
ENSG00000140950	1182.84	1110.41	1076.8	418.702	449.75	449.83
ENSG00000132535	461.678	408.909	372.381	37.6832	66.3873	78.764
ENSG00000188191	196.578	197.859	199.637	755.339	669.483	1005.55
ENSG00000184497	444.829	466.468	464.442	98.8137	121.554	119.896
ENSG00000131459	1609.7	1492.94	1516.42	659.037	595.615	684.372
ENSG00000135631	1377.17	1285.48	1280.58	407.816	345.962	509.341
ENSG00000164096	738.012	743.47	742.693	270.482	250.589	245.044
ENSG00000136450	813.273	744.669	895.783	2697.28	2550.77	1948.1
ENSG00000124466	3337.34	3436.75	3036.97	1283.74	1244.53	1556.9
ENSG00000117139	2069.13	2067.33	2226.01	1029.17	984.589	959.171
ENSG00000176624	1080.62	1098.42	1224.72	465.597	424.504	403.447
ENSG00000173548	927.85	911.351	926.814	314.864	318.846	372.816
ENSG00000143624	1553.53	1357.43	1381.95	3088.35	2940.68	3299.34
ENSG00000205189	499.871	509.637	499.611	127.285	145.865	148.777
ENSG00000013503	107.837	124.711	112.749	460.572	461.906	442.829
ENSG00000135932	2037.68	1994.18	2128.78	989.812	956.538	875.156
ENSG00000165312	673.983	611.564	591.672	118.074	176.721	174.156
ENSG00000123485	1449.06	1410.2	1427.46	632.24	658.262	615.235
ENSG00000147872	712.176	637.945	668.217	232.798	180.461	194.285
ENSG00000166888	900.891	940.13	921.642	1901.75	1934.58	1982.23
ENSG00000120833	418.993	484.455	379.622	90.4397	51.4268	84.8901
ENSG00000163960	2567.88	2545.79	2760.79	1277.88	1323.07	1232.22
ENSG00000184897	4798.76	4792.98	4708.55	2106.91	2216.96	2531.83
ENSG00000227467	732.395	687.11	753.037	244.522	246.848	261.672
ENSG00000106546	923.357	791.436	906.127	276.343	328.196	296.678
ENSG00000167657	2585.85	2681.29	2486.68	1060.15	1018.25	1261.97
ENSG00000152402	76.3848	57.559	88.9576	393.58	395.518	362.315
ENSG00000197385	448.199	496.446	562.709	1418.56	1384.78	1233.09
ENSG00000145391	1568.13	1578.08	1619.86	3573.2	3379.21	3054.29
ENSG00000146733	367.321	315.375	376.518	998.186	1067.81	915.413
ENSG00000146112	2399.38	2204.03	2158.77	969.714	921.941	1090.44
ENSG00000007047	694.203	587.581	608.222	158.269	180.461	204.786
ENSG00000164951	1221.03	1218.33	1228.86	533.427	528.293	470.834
ENSG00000100350	715.545	648.738	635.116	1520.73	1602.64	1836.08
ENSG00000079337	287.566	329.765	309.283	56.9435	57.972	62.1361
ENSG00000101447	1923.1	1911.44	1913.62	911.933	932.227	951.295
ENSG00000105676	582.995	555.204	570.984	1293.79	1351.12	1534.15
ENSG00000059588	755.984	845.398	831.65	1753.52	1817.7	1734.56
ENSG00000162616	1081.74	1161.97	1281.61	467.272	478.736	416.574
ENSG00000235173	345.978	378.93	377.553	942.08	967.758	1140.33
ENSG00000147459	1689.45	1614.05	1862.94	3413.26	3481.12	3512.88
ENSG00000176142	1528.82	1501.33	1689.16	669.923	727.455	682.622
ENSG00000072422	497.624	474.862	473.751	1163.99	1108.95	1141.2
ENSG00000198113	4147.24	3832.47	3618.3	1305.51	1356.73	1797.57
ENSG00000131069	2043.29	1949.81	1967.41	810.607	783.557	967.047
ENSG00000101782	1982.63	2114.09	2133.95	990.649	1013.57	890.909
ENSG00000134954	1625.42	1522.91	1560.9	675.785	754.571	662.493
ENSG00000066739	288.689	281.799	283.423	836.567	761.116	757.01
ENSG00000159388	381.924	393.32	402.378	95.4641	90.6981	107.644
ENSG00000182379	768.341	895.762	797.516	257.083	273.964	314.181
ENSG00000185262	1398.52	1416.19	1429.53	508.304	527.358	648.491
ENSG00000172183	256.114	262.613	232.738	40.1954	24.3108	38.5069
ENSG00000028137	165.126	189.465	168.606	5.02443	4.67516	6.12609
ENSG00000102554	1401.88	1249.51	1284.71	576.134	579.72	533.845
ENSG00000145632	2005.1	1972.59	1962.24	1007.4	978.978	964.422
ENSG00000178053	811.026	912.55	883.37	329.1	321.651	260.796
ENSG00000265190	399.897	330.964	392.034	964.69	988.329	1136.83
ENSG00000162458	444.829	448.48	419.963	117.237	97.2433	127.773
ENSG00000247095	301.046	265.011	276.182	25.9595	40.2064	53.3845
ENSG00000100644	4448.29	4447.63	4846.12	2255.97	2068.29	1716.18
ENSG00000112294	438.089	401.714	406.516	1032.52	978.978	1015.18
ENSG00000116649	1619.81	1614.05	1567.1	3356.32	3124.88	3872.57
ENSG00000075223	951.44	964.113	969.224	2131.19	2163.66	1878.96
ENSG00000116514	1095.22	1103.21	1069.56	482.345	392.713	438.453
ENSG00000102096	645.901	610.365	613.394	216.888	225.343	211.788
ENSG00000125629	760.478	791.436	864.751	283.88	322.586	280.05
ENSG00000251095	808.78	768.652	845.098	1762.74	1822.38	1637.42
ENSG00000183864	1254.73	1176.36	1030.25	486.532	439.465	451.58
ENSG00000273301	432.473	419.701	560.64	1444.52	1655.94	1212.97
ENSG00000005238	542.556	574.391	545.124	145.708	186.071	180.282
ENSG00000133816	2066.88	2078.12	2076.02	931.194	967.758	1081.69
ENSG00000140941	2440.94	2644.12	2564.26	1178.23	1172.53	911.037
ENSG00000196428	1400.76	1357.43	1376.77	500.768	554.474	644.99
ENSG00000184205	951.44	972.507	952.674	417.027	350.637	393.82
ENSG00000012223	212.305	259.015	227.566	26.7969	39.2713	34.1311
ENSG00000169093	871.685	902.957	829.582	229.449	249.654	340.436
ENSG00000197457	339.238	303.384	294.801	61.9679	51.4268	74.3883
ENSG00000130164	3515.95	3342.02	3171.44	1411.03	1537.19	1747.69
ENSG00000197415	51.672	62.3556	70.3386	321.563	307.625	297.553
ENSG00000100558	651.517	673.92	634.082	246.197	221.603	241.543
ENSG00000108312	1623.18	1581.67	1592.96	3146.97	2994.91	3540.01
ENSG00000101544	1404.13	1350.24	1395.39	670.761	648.912	654.617
ENSG00000132326	678.476	689.509	708.558	255.408	218.797	269.548
ENSG00000171608	329.128	359.744	352.727	77.8786	76.6726	95.392
ENSG00000169239	661.627	649.937	665.113	205.164	230.953	148.777
ENSG00000160233	308.909	323.769	327.902	49.4069	61.7121	81.3895
ENSG00000281398	635.791	640.344	623.738	1412.7	1477.35	1292.61
ENSG00000095321	1000.86	1009.68	919.574	408.653	351.572	418.325
ENSG00000168884	1352.46	1403	1257.82	610.468	617.121	629.237
ENSG00000139318	271.84	305.782	245.151	51.9191	30.8561	20.1286
ENSG00000169991	475.158	496.446	479.957	144.034	158.02	161.904
ENSG00000144959	1476.02	1388.61	1558.83	711.794	653.587	601.232
ENSG00000171488	366.198	348.951	427.204	106.35	75.7376	72.6379
ENSG00000197976	1377.17	1444.97	1378.84	523.378	526.423	669.494
ENSG00000090238	192.085	217.045	186.19	16.7481	26.1809	28.005
ENSG00000271254	138.167	116.317	114.817	495.743	543.254	399.946
ENSG00000033867	1671.48	1608.05	1807.08	838.242	812.543	757.01
ENSG00000117394	5585.07	5736.71	5217.47	2588.42	2453.52	3036.79
ENSG00000163939	330.252	323.769	315.489	801.396	882.67	776.263
ENSG00000121966	472.912	533.62	426.169	133.985	150.54	138.275
ENSG00000187193	480.775	609.166	523.402	172.505	111.269	136.524
ENSG00000087266	2063.51	1982.19	1973.62	804.746	805.062	1021.31
ENSG00000162702	1256.98	1283.09	1329.19	614.655	511.462	476.96
ENSG00000136492	250.497	230.236	228.6	695.883	660.132	610.859
ENSG00000006459	410.006	483.256	492.37	139.009	142.125	138.275
ENSG00000175155	266.223	285.397	262.735	56.1061	43.0115	61.2609
ENSG00000126351	1316.51	1363.43	1302.3	638.939	626.471	650.241
ENSG00000163602	1245.75	1201.54	1250.58	601.256	513.332	502.34
ENSG00000186918	580.749	546.81	605.119	200.977	210.382	208.287
ENSG00000095637	402.143	383.727	418.928	90.4397	86.958	126.022
ENSG00000004866	248.25	211.05	233.772	665.736	677.898	604.733
ENSG00000119138	1224.4	1164.37	1130.59	516.678	548.864	550.473
ENSG00000151014	443.706	410.108	367.209	90.4397	108.464	121.647
ENSG00000173727	459.432	460.472	480.992	115.562	158.02	102.393
ENSG00000196639	955.933	866.982	794.412	294.766	345.027	353.563
ENSG00000073921	6615.14	6375.86	6915.94	3449.27	3250.17	2609.72
ENSG00000116771	230.278	233.833	227.566	628.053	595.615	681.747
ENSG00000198626	269.593	257.816	274.114	726.03	658.262	708.001
ENSG00000154429	839.109	757.86	939.227	334.124	332.871	294.052
ENSG00000181026	1974.77	1849.08	1747.09	829.868	807.868	953.92
ENSG00000223764	82.0013	62.3556	64.1322	323.238	316.041	479.585
ENSG00000103047	258.36	304.583	304.111	735.241	781.687	737.756
ENSG00000165895	130.303	122.313	133.436	469.784	420.764	414.824
ENSG00000171680	196.578	176.274	199.637	20.0977	13.0904	29.7553
ENSG00000132688	435.842	404.112	403.413	94.6267	74.8025	127.773
ENSG00000022267	575.132	494.048	563.743	194.278	176.721	184.658
ENSG00000142459	1012.1	1027.67	1044.74	324.913	362.792	460.332
ENSG00000146278	689.709	619.958	647.529	259.595	246.848	232.791
ENSG00000214145	207.811	178.673	201.706	23.4473	21.5057	33.2559
ENSG00000164463	457.185	438.887	471.682	158.269	138.385	140.9
ENSG00000177125	586.365	709.894	666.148	226.099	247.783	239.793
ENSG00000135776	284.196	226.639	257.563	690.859	666.678	734.256
ENSG00000080839	459.432	441.286	505.817	1183.25	1162.24	1005.55
ENSG00000019144	468.418	502.442	405.481	1094.49	1171.59	1469.39
ENSG00000106785	793.054	747.068	687.87	1528.26	1517.56	1659.3
ENSG00000173281	536.94	526.425	574.087	174.18	201.967	196.035
ENSG00000114480	1593.97	1444.97	1562.96	766.225	716.234	640.614
ENSG00000185361	411.13	378.93	366.174	107.188	82.2828	115.521
ENSG00000123091	1281.69	1278.29	1289.89	638.939	618.991	566.226
ENSG00000121753	776.204	811.822	726.143	233.636	233.758	321.182
ENSG00000088367	1064.89	920.944	993.015	1946.13	2091.67	2334.92
ENSG00000170921	1965.78	1847.88	1976.72	979.763	885.475	1019.56
ENSG00000058668	1558.02	1472.55	1582.62	711.794	725.585	801.643
ENSG00000105656	799.793	902.957	906.127	328.262	317.911	385.944
ENSG00000144566	1381.67	1432.98	1417.12	725.192	693.794	661.618
ENSG00000077782	1964.66	1949.81	1713.99	763.713	665.743	912.788
ENSG00000011243	966.043	1055.25	898.886	355.059	374.948	439.328
ENSG00000071655	330.252	308.18	296.87	800.559	893.89	1222.59
ENSG00000144802	751.491	786.639	776.828	289.742	316.976	341.311
ENSG00000156500	574.009	570.793	554.434	206.839	213.187	219.664
ENSG00000101197	568.392	579.187	502.714	150.733	110.334	189.034
ENSG00000153234	505.487	466.468	474.786	172.505	163.631	164.529
ENSG00000165997	1149.14	1223.13	1261.96	573.622	592.81	517.217
ENSG00000272512	144.906	133.105	131.368	4.18702	11.2204	7.8764
ENSG00000132510	1269.33	1196.75	1212.31	442.987	389.908	574.102
ENSG00000143590	198.825	183.469	171.709	30.984	21.5057	26.2547
ENSG00000149260	230.278	181.071	181.018	34.3336	22.4408	28.005
ENSG00000118898	5184.05	5132.34	4984.73	2310.4	2332.9	2925.65
ENSG00000185090	328.005	363.341	341.349	805.583	777.011	841.025
ENSG00000165185	614.448	569.594	696.145	235.311	220.668	241.543
ENSG00000183696	962.673	995.291	861.648	412.003	391.778	428.826
ENSG00000153487	797.547	821.415	692.008	313.189	326.326	294.052
ENSG00000136982	213.428	206.253	179.984	633.078	555.409	530.345
ENSG00000124788	818.89	684.712	766.484	266.295	297.34	322.057
ENSG00000001617	4478.62	4376.88	4176.87	2041.59	1956.09	2483.69
ENSG00000151135	2251.1	2123.69	2330.48	1122.12	958.408	782.389
ENSG00000099875	2724.02	2767.63	2615.98	1147.24	1013.57	1426.5
ENSG00000143458	312.279	290.193	277.217	726.867	686.313	726.379
ENSG00000261270	143.783	137.902	154.124	15.0733	14.9605	14.0025
ENSG00000179869	131.427	155.889	104.474	472.296	411.414	469.084
ENSG00000174705	849.219	833.406	713.73	320.726	274.899	338.685
ENSG00000119906	287.566	281.799	329.971	720.168	853.684	734.256
ENSG00000135926	921.11	898.16	953.709	442.149	391.778	419.2
ENSG00000162545	338.115	332.163	337.212	94.6267	102.854	97.1423
ENSG00000156011	740.258	700.301	768.553	283.88	331.936	292.302
ENSG00000130475	845.849	828.61	648.563	257.921	245.913	313.306
ENSG00000171004	695.326	609.166	652.701	1273.69	1415.64	1393.25
ENSG00000158234	123.564	139.101	154.124	538.451	498.372	396.446
ENSG00000176597	231.401	251.821	261.701	54.4313	43.0115	60.3858
ENSG00000164327	3205.91	3469.13	3750.7	1858.2	1780.3	1506.14
ENSG00000163961	1392.9	1262.7	1289.89	645.639	633.017	676.496
ENSG00000054179	271.84	304.583	279.286	53.5939	41.1414	77.8889
ENSG00000070540	481.898	500.044	550.296	195.115	155.215	180.282
ENSG00000206530	29.2059	43.1692	57.9259	247.034	265.549	231.916
ENSG00000100226	1719.78	1574.48	1634.34	664.899	704.079	864.654
ENSG00000154864	458.309	393.32	436.513	906.071	1049.11	993.302
ENSG00000109586	221.291	208.651	197.569	572.785	578.785	524.218
ENSG00000067369	690.833	673.92	624.772	1295.46	1319.33	1363.49
ENSG00000130119	531.323	546.81	513.058	1109.56	1057.52	1113.2
ENSG00000163840	395.403	388.523	400.309	896.023	945.317	816.521
ENSG00000198933	213.428	212.249	171.709	21.7725	35.5312	37.6317
ENSG00000150347	989.632	864.584	940.262	442.149	429.18	413.074
ENSG00000136802	2492.61	2254.39	2219.8	1092.81	1086.51	1303.11
ENSG00000163346	1146.89	1046.85	1095.42	448.011	552.604	504.965
ENSG00000160094	133.673	125.91	116.886	379.344	382.428	404.322
ENSG00000166825	1073.88	1088.82	980.603	381.856	349.702	502.34
ENSG00000176834	408.883	414.904	387.897	885.974	932.227	837.524
ENSG00000132170	336.992	378.93	366.174	92.9519	116.879	67.387
ENSG00000124191	507.734	498.845	532.711	179.205	158.955	210.037
ENSG00000226752	250.497	242.227	272.045	633.915	599.355	647.615
ENSG00000138640	813.273	774.648	930.952	375.157	354.377	365.815
ENSG00000196843	380.8	386.125	408.584	135.66	134.645	126.022
ENSG00000092439	549.296	640.344	618.566	1340.68	1266.03	1182.34
ENSG00000133302	893.028	825.012	961.984	1831.4	1915.88	1647.04
ENSG00000112511	940.207	997.689	829.582	404.466	358.117	427.076
ENSG00000166046	225.784	195.461	202.741	32.6588	46.7516	41.1323
ENSG00000163389	115.7	140.3	127.23	434.613	446.01	359.689
ENSG00000063587	660.503	712.292	641.322	258.758	280.51	299.303
ENSG00000160867	906.507	1012.08	877.164	375.995	366.532	452.456
ENSG00000162745	287.566	304.583	249.288	705.932	659.197	839.275
ENSG00000196663	156.139	130.707	139.643	417.027	418.894	545.222
ENSG00000156521	471.788	581.586	465.476	1158.13	1187.49	1589.28
ENSG00000166444	404.39	347.752	387.897	834.055	838.724	977.549
ENSG00000166987	930.097	859.787	899.92	367.62	365.597	446.33
ENSG00000184185	1180.59	1052.85	1051.98	476.483	472.191	559.225
ENSG00000117593	514.474	491.65	499.611	1086.11	1011.7	1000.3
ENSG00000185519	259.484	218.244	233.772	42.7076	41.1414	63.0112
ENSG00000126217	716.669	805.826	739.59	1493.93	1524.1	1882.46
ENSG00000268621	507.734	501.243	486.164	195.115	200.097	185.533
ENSG00000061656	333.622	353.748	338.246	115.562	106.594	96.2672
ENSG00000134508	347.101	329.765	394.103	802.233	789.167	845.401
ENSG00000163006	237.017	248.223	271.01	717.656	730.26	567.976
ENSG00000176018	667.243	673.92	808.894	293.092	293.6	228.416
ENSG00000167680	394.28	351.35	341.349	82.0656	80.4127	125.147
ENSG00000130522	4857.17	4933.28	4489.26	1955.34	1969.18	2685.85
ENSG00000070614	1062.65	940.13	940.262	1900.91	1832.66	2208.89
ENSG00000276043	2901.5	2530.2	2581.84	5124.08	4922.01	6490.16
ENSG00000117000	866.068	946.126	927.849	447.174	410.479	357.939
ENSG00000242247	629.051	759.059	714.764	288.904	287.99	306.305
ENSG00000185633	556.036	533.62	555.468	222.75	228.148	224.04
ENSG00000165195	751.491	807.025	818.203	361.759	369.338	308.93
ENSG00000109756	527.953	551.607	627.875	1233.5	1202.45	1126.33
ENSG00000174791	2005.1	1967.8	1877.42	790.51	789.167	1064.19
ENSG00000101384	466.172	518.031	467.545	183.392	154.28	189.909
ENSG00000162639	435.842	446.082	378.587	962.178	962.148	862.029
ENSG00000135362	540.31	537.217	504.783	1040.06	1051.91	1172.71
ENSG00000198018	731.272	631.95	570.984	254.571	251.524	260.796
ENSG00000155393	221.291	200.257	225.497	534.264	529.228	575.853
ENSG00000117036	787.437	739.873	865.785	335.799	357.182	371.941
ENSG00000181458	626.804	634.348	686.836	279.693	265.549	206.537
ENSG00000213859	629.051	577.988	657.873	232.798	251.524	277.424
ENSG00000128294	343.731	341.756	319.627	116.399	97.2433	99.7678
ENSG00000164211	1656.88	1874.26	1893.97	963.015	908.851	769.262
ENSG00000101928	1082.87	1128.4	1123.35	512.491	486.217	343.936
ENSG00000105662	248.25	280.6	234.807	610.468	633.017	803.393
ENSG00000157510	262.853	203.855	280.32	64.4801	53.2968	52.5094
ENSG00000065491	496.501	449.68	473.751	189.253	173.916	182.908
ENSG00000140044	206.688	188.266	185.156	513.329	475.931	606.483
ENSG00000134013	4968.38	4903.31	4660.97	2176.41	1994.42	2802.25
ENSG00000124249	297.676	360.943	271.01	754.501	755.506	985.426
ENSG00000016391	87.6178	118.715	110.68	324.913	353.442	409.573
ENSG00000130158	778.451	756.661	748.899	214.376	252.459	346.562
ENSG00000103966	614.448	568.395	578.225	230.286	255.264	255.546
ENSG00000179335	973.906	1074.43	981.637	473.133	452.555	525.969
ENSG00000166128	444.829	431.692	443.754	160.782	179.526	154.027
ENSG00000197279	186.469	189.465	171.709	41.8702	23.3758	23.6292
ENSG00000011376	644.777	599.573	530.643	1190.79	1179.08	1221.72
ENSG00000214357	313.402	305.782	313.421	87.9275	100.048	102.393
ENSG00000134824	505.487	533.62	471.682	1006.56	994.874	1095.7
ENSG00000204604	603.215	549.209	563.743	232.798	255.264	210.037
ENSG00000182551	614.448	700.301	546.159	1383.39	1354.86	1214.72
ENSG00000183186	233.647	247.024	230.669	41.8702	47.6866	69.1373
ENSG00000151151	970.536	954.52	1149.21	459.735	503.047	405.197
ENSG00000083799	953.686	959.316	934.055	488.207	472.191	419.2
ENSG00000138764	471.788	462.87	469.614	191.766	186.071	159.278
ENSG00000105289	128.057	123.512	149.987	12.5611	20.5707	14.0025
ENSG00000126458	671.737	736.275	682.698	242.01	306.69	314.181
ENSG00000130304	496.501	488.052	458.235	157.432	169.241	205.662
ENSG00000161682	435.842	436.489	393.069	107.188	78.5427	153.152
ENSG00000140403	578.502	544.412	573.053	254.571	219.732	235.417
ENSG00000095752	167.372	170.279	160.331	25.9595	13.0904	32.3808
ENSG00000116260	4384.26	4360.09	4184.11	1897.56	1992.55	2566.83
ENSG00000233184	41.5623	41.9701	27.9286	210.188	208.512	175.906
ENSG00000091428	151.646	154.69	137.574	25.9595	22.4408	16.628
ENSG00000140479	751.491	653.534	697.18	1319.75	1349.25	1542.02
ENSG00000109103	599.845	633.149	577.19	246.197	246.848	279.175
ENSG00000087095	864.945	882.571	911.299	457.223	429.18	418.325
ENSG00000129354	335.868	357.345	376.518	816.469	724.65	799.017
ENSG00000010310	222.414	184.668	231.704	51.0817	40.2064	50.759
ENSG00000034152	2733	2495.42	2293.25	1194.14	1132.32	1430.88
ENSG00000165030	934.59	1002.49	862.682	471.459	354.377	383.318
ENSG00000176531	558.283	558.802	573.053	164.131	201.967	248.544
ENSG00000166478	699.819	670.322	837.857	296.441	339.417	296.678
ENSG00000101000	493.131	471.264	441.685	149.895	180.461	193.409
ENSG00000197565	559.406	571.992	506.852	225.262	189.811	237.167
ENSG00000072401	712.176	798.631	750.968	349.198	362.792	300.179
ENSG00000105048	233.647	256.617	183.087	36.0084	53.2968	52.5094
ENSG00000125912	2210.66	2057.73	2009.82	4019.54	3943.03	5604.5
ENSG00000181773	177.482	202.656	203.775	44.3824	42.0764	43.7578
ENSG00000100036	342.608	315.375	303.077	97.1389	79.4777	112.895
ENSG00000167470	3650.74	3455.94	3436.25	1465.46	1474.55	2042.61
ENSG00000132846	260.607	237.431	257.563	598.744	557.279	603.858
ENSG00000135334	812.15	814.22	774.759	348.36	318.846	408.698
ENSG00000214425	111.207	86.3385	135.505	332.45	384.298	408.698
ENSG00000185515	347.101	338.159	375.484	834.055	848.074	702.75
ENSG00000014914	353.841	377.731	312.386	87.09	107.529	125.147
ENSG00000165424	589.735	570.793	534.78	249.546	242.173	244.169
ENSG00000173698	120.194	145.097	145.849	386.881	384.298	388.569
ENSG00000106688	193.209	251.821	197.569	19.2603	52.3618	23.6292
ENSG00000160326	433.596	388.523	382.725	837.404	884.54	1123.7
ENSG00000144460	354.964	344.155	355.831	807.258	716.234	967.047
ENSG00000143479	340.361	374.133	344.452	130.635	115.009	90.1411
ENSG00000196954	1080.62	1157.18	1265.06	610.468	569.434	490.087
ENSG00000276850	248.25	256.617	286.526	712.631	737.74	557.474
ENSG00000159753	433.596	417.303	429.272	166.643	126.229	168.03
ENSG00000007516	158.386	171.478	191.362	15.9107	21.5057	39.382
ENSG00000047617	208.935	219.444	200.672	537.614	474.996	527.719
ENSG00000127334	466.172	506.039	538.918	215.213	203.837	172.406
ENSG00000087903	530.2	527.624	548.227	226.099	244.978	213.538
ENSG00000164615	823.383	890.965	820.272	425.401	414.219	357.939
ENSG00000168528	877.301	825.012	917.505	334.124	314.171	444.579
ENSG00000266088	139.29	182.27	155.159	25.1221	31.7911	25.3795
ENSG00000133710	123.564	121.114	107.577	412.84	375.883	311.556
ENSG00000139354	833.493	841.8	946.468	412.84	420.764	323.808
ENSG00000143622	613.325	643.941	672.354	314.027	249.654	250.295
ENSG00000271781	46.0555	47.9658	58.9603	214.376	212.252	217.039
ENSG00000131089	152.77	201.456	178.95	502.443	452.555	457.707
ENSG00000219607	140.413	107.923	145.849	20.0977	14.9605	15.7528
ENSG00000174669	449.322	375.333	362.037	860.014	829.373	1023.93
ENSG00000234420	208.935	223.041	255.495	551.849	560.084	537.346
ENSG00000103089	1253.61	1170.37	1204.03	536.776	513.332	672.995
ENSG00000101199	3501.34	3563.86	3294.54	1447.03	1540.93	2038.24
ENSG00000175352	389.787	414.904	382.725	154.082	155.215	134.774
ENSG00000119630	97.7276	89.9359	106.542	3.34962	2.8051	3.50062
ENSG00000179111	656.01	687.11	543.055	182.554	197.292	279.175
ENSG00000204019	483.021	413.705	415.825	164.131	172.981	125.147
ENSG00000111731	342.608	378.93	452.029	962.178	892.02	812.145
ENSG00000143669	745.875	854.991	821.307	388.556	399.259	386.819
ENSG00000144063	170.742	123.512	126.196	25.1221	13.0904	14.0025
ENSG00000165861	377.431	404.112	365.14	144.871	134.645	148.777
ENSG00000182985	420.116	390.921	379.622	835.73	791.972	801.643
ENSG00000139636	394.28	414.904	370.312	147.383	151.475	151.402
ENSG00000270069	215.675	173.876	223.428	44.3824	42.0764	54.2597
ENSG00000140284	179.729	167.88	179.984	463.922	428.245	434.953
ENSG00000185885	180.852	181.071	149.987	41.0328	24.3108	26.2547
ENSG00000172638	170.742	188.266	127.23	6.69923	21.5057	27.1298
ENSG00000065485	764.971	787.839	829.582	382.694	324.456	401.697
ENSG00000173210	298.799	290.193	255.495	76.2038	85.0879	95.392
ENSG00000179913	383.047	346.553	312.386	117.237	115.009	127.773
ENSG00000067533	396.527	388.523	410.653	863.364	846.204	757.885
ENSG00000240891	445.952	456.874	498.577	195.115	175.786	200.411
ENSG00000100625	395.403	370.536	364.106	71.1794	130.904	122.522
ENSG00000130703	796.423	851.393	815.1	355.897	338.482	435.828
ENSG00000181649	2294.91	2400.69	1985	895.185	998.614	1252.35
ENSG00000223960	33.6992	33.5761	34.1349	162.456	179.526	166.28
ENSG00000072864	928.973	923.342	1000.26	512.491	402.064	453.331
ENSG00000163104	313.402	352.549	338.246	789.672	746.155	659.868
ENSG00000272347	317.895	389.722	334.108	68.6672	90.6981	126.898
ENSG00000183691	166.249	140.3	160.331	21.7725	33.6611	29.7553
ENSG00000187678	144.906	115.118	162.399	20.0977	15.8955	26.2547
ENSG00000264230	197.702	236.232	167.571	508.304	489.957	540.846
ENSG00000158555	1005.36	1040.86	974.396	369.295	417.024	539.096
ENSG00000240694	238.141	183.469	225.497	46.8946	40.2064	63.0112
ENSG00000114770	431.349	368.138	371.346	775.436	810.673	836.649
ENSG00000154743	261.73	217.045	232.738	559.386	581.59	520.718
ENSG00000115520	608.831	629.551	573.053	286.392	206.642	258.171
ENSG00000113070	215.675	190.664	201.706	53.5939	55.1669	49.0087
ENSG00000187608	576.256	600.772	482.026	196.79	237.498	241.543
ENSG00000128973	247.127	183.469	215.153	525.89	498.372	567.101
ENSG00000128512	316.772	383.727	394.103	118.074	129.969	141.775
ENSG00000135709	502.117	482.056	474.786	185.066	188.876	230.166
ENSG00000114626	795.3	802.228	738.555	298.116	300.145	409.573
ENSG00000160298	249.374	267.409	280.32	592.882	568.499	742.132
ENSG00000197948	439.212	423.298	385.828	133.147	164.566	175.906
ENSG00000101096	211.181	199.058	236.876	484.857	514.268	511.966
ENSG00000167562	421.239	398.116	443.754	169.156	181.396	168.905
ENSG00000143382	867.192	854.991	777.862	377.669	349.702	448.955
ENSG00000145819	452.692	429.294	488.233	177.53	174.851	209.162
ENSG00000144040	62.9051	94.7325	91.0264	252.059	288.925	338.685
ENSG00000139926	578.502	588.78	543.055	280.53	255.264	238.042
ENSG00000186866	1021.08	994.092	965.087	419.54	446.01	559.225
ENSG00000145040	321.265	401.714	339.28	87.09	77.6076	138.275
ENSG00000107960	280.826	340.557	297.905	91.2771	116.879	97.1423
ENSG00000213468	134.797	170.279	131.368	403.629	366.532	397.321
ENSG00000090447	358.334	352.549	349.624	704.257	688.183	787.64
ENSG00000165355	508.857	476.061	491.336	231.124	209.447	211.788
ENSG00000139291	169.619	202.656	200.672	460.572	475.931	441.079
ENSG00000130589	1351.34	1277.09	1274.37	457.223	489.957	718.503
ENSG00000175573	1001.99	994.092	893.714	407.816	382.428	529.469
ENSG00000226950	404.39	458.074	420.997	963.015	1002.35	775.388
ENSG00000159307	194.332	209.85	217.222	55.2687	43.9465	63.8864
ENSG00000164142	467.295	386.125	403.413	159.944	168.306	175.906
ENSG00000088340	116.824	143.897	113.783	20.0977	19.6357	20.1286
ENSG00000261114	103.344	112.72	80.6825	8.37404	7.48025	12.2522
ENSG00000146281	234.771	256.617	295.836	700.07	582.525	567.101
ENSG00000153885	667.243	667.924	725.108	1251.08	1289.41	1653.17
ENSG00000087448	188.715	203.855	202.741	522.54	450.685	444.579
ENSG00000268388	198.825	155.889	218.257	460.572	474.996	494.463
ENSG00000038295	228.031	244.626	253.426	533.427	572.239	508.466
ENSG00000172071	502.117	588.78	610.291	257.921	254.329	198.66
ENSG00000140396	288.689	248.223	229.635	543.475	584.395	589.855
ENSG00000156675	803.163	765.055	759.243	390.23	344.092	419.2
ENSG00000007384	944.7	792.635	782	318.214	329.131	441.954
ENSG00000197579	612.201	603.17	595.809	307.327	280.51	290.552
ENSG00000112379	133.673	129.508	161.365	33.4962	17.7656	18.3783
ENSG00000105639	311.156	248.223	307.214	95.4641	64.5172	99.7678
ENSG00000181218	312.279	308.18	322.73	77.0412	113.139	119.021
ENSG00000230590	85.3712	97.1308	106.542	267.132	305.755	290.552
ENSG00000157224	817.766	943.728	862.682	421.214	483.411	392.07
ENSG00000110852	243.757	272.206	286.526	99.6511	67.3223	58.6355
ENSG00000167842	1308.65	1182.36	1320.92	723.517	627.406	522.468
ENSG00000186862	374.061	374.133	363.071	112.212	115.009	165.404
ENSG00000237441	766.094	738.674	711.661	288.067	351.572	389.444
ENSG00000141738	490.884	521.628	425.135	195.953	201.032	217.914
ENSG00000085185	333.622	324.968	276.182	91.2771	106.594	122.522
ENSG00000237330	286.443	249.422	208.947	68.6672	41.1414	77.0137
ENSG00000182272	953.686	1057.65	925.78	375.995	371.208	539.971
ENSG00000101311	184.222	157.088	172.743	458.06	417.024	386.819
ENSG00000176438	413.376	442.485	461.338	173.343	164.566	208.287
ENSG00000013441	891.904	953.321	1073.7	540.963	466.581	434.077
ENSG00000149418	202.195	201.456	220.325	459.735	460.036	574.977
ENSG00000178381	561.653	567.196	525.471	236.985	283.315	239.793
ENSG00000101347	287.566	293.791	291.698	605.443	577.85	602.982
ENSG00000081320	492.008	558.802	584.431	266.295	246.848	219.664
ENSG00000123975	1600.71	1793.92	1700.54	966.365	864.904	655.492
ENSG00000197183	341.485	332.163	287.561	119.749	112.204	127.773
ENSG00000131650	714.422	694.305	685.801	252.896	280.51	375.442
ENSG00000188994	843.602	954.52	1143	454.711	507.722	458.582
ENSG00000167107	344.855	302.185	234.807	94.6267	84.1529	102.393
ENSG00000137094	198.825	163.084	203.775	47.732	53.2968	52.5094
ENSG00000162614	226.908	189.465	259.632	634.752	654.522	461.207
ENSG00000163362	150.523	155.889	169.64	387.718	360.922	482.211
ENSG00000120217	152.77	184.668	183.087	45.2198	46.7516	42.8826
ENSG00000189079	350.471	342.956	472.717	844.941	812.543	829.648
ENSG00000105376	676.23	730.28	668.217	270.482	253.394	372.816
ENSG00000197608	394.28	443.684	455.132	195.115	186.071	147.901
ENSG00000074211	115.7	104.326	118.955	11.7237	19.6357	21.0037
ENSG00000170396	34.8225	50.3641	35.1693	190.928	147.735	187.283
ENSG00000139618	237.017	312.977	318.592	712.631	644.237	595.981
ENSG00000176454	786.314	736.275	739.59	330.775	379.623	417.449
ENSG00000148158	496.501	484.455	490.301	239.498	233.758	217.039
ENSG00000149781	75.2615	100.728	78.6137	9.21145	7.48025	4.37578
ENSG00000184887	301.046	323.769	302.042	695.883	572.239	658.117
ENSG00000151743	143.783	195.461	164.468	42.7076	43.9465	34.1311
ENSG00000159256	448.199	490.451	558.571	211.863	239.368	213.538
ENSG00000242498	328.005	288.994	295.836	608.793	600.29	630.987
ENSG00000008441	543.68	489.251	476.854	225.262	244.043	235.417
ENSG00000107742	453.815	501.243	492.37	229.449	215.992	230.166
ENSG00000196693	219.045	213.448	287.561	547.662	599.355	515.467
ENSG00000198796	231.401	253.02	183.087	490.719	524.553	509.341
ENSG00000173950	250.497	245.825	271.01	530.077	515.203	640.614
ENSG00000188610	439.212	419.701	365.14	181.717	139.32	175.031
ENSG00000015171	330.252	269.808	334.108	682.485	669.483	600.357
ENSG00000181690	485.268	461.671	489.267	227.774	234.693	214.413
ENSG00000146477	205.565	184.668	198.603	428.751	453.49	427.951
ENSG00000187676	153.893	142.698	145.849	397.767	345.027	343.061
ENSG00000116991	423.486	436.489	428.238	190.928	201.032	199.536
ENSG00000125266	285.32	296.189	285.492	109.7	117.814	106.769
ENSG00000124532	397.65	338.159	321.696	820.656	691.924	685.247
ENSG00000129493	341.485	320.172	388.931	688.346	780.752	668.619
ENSG00000168071	328.005	363.341	348.59	104.676	114.074	159.278
ENSG00000110921	427.979	372.934	356.865	761.201	721.845	922.414
ENSG00000184731	135.92	160.685	133.436	28.4717	33.6611	35.8814
ENSG00000107738	367.321	345.354	301.008	137.334	95.3732	134.774
ENSG00000186951	497.624	405.311	537.883	219.4	203.837	206.537
ENSG00000083844	430.226	402.913	441.685	164.131	208.512	184.658
ENSG00000185518	212.305	145.097	173.778	440.475	446.01	407.823
ENSG00000181104	420.116	447.281	487.198	223.587	191.682	191.659
ENSG00000110046	2306.15	2322.74	2096.71	950.454	870.515	1375.75
ENSG00000197555	268.47	284.197	238.944	538.451	525.488	600.357
ENSG00000116017	476.281	468.866	497.542	206.839	218.797	248.544
ENSG00000138074	269.593	335.761	339.28	627.216	627.406	742.132
ENSG00000125772	452.692	495.247	568.915	234.473	218.797	242.418
ENSG00000166173	285.32	291.392	295.836	71.1794	112.204	112.895
ENSG00000197181	186.469	220.643	195.5	61.1305	68.2573	45.5081
ENSG00000121931	850.342	853.792	982.672	492.394	446.945	346.562
ENSG00000169902	199.948	207.452	209.981	70.342	54.2318	69.1373
ENSG00000233052	114.577	86.3385	96.1984	15.0733	14.9605	14.8777
ENSG00000011638	404.39	467.667	394.103	179.205	203.837	169.78
ENSG00000173237	203.318	253.02	216.188	67.8298	80.4127	71.7628
ENSG00000172667	404.39	402.913	483.061	190.928	175.786	117.271
ENSG00000100852	512.227	576.789	566.846	272.156	286.12	230.166
ENSG00000169583	435.842	429.294	367.209	159.107	162.696	199.536
ENSG00000225614	167.372	151.092	142.746	381.856	358.117	591.605
ENSG00000144357	193.209	262.613	253.426	510.817	536.708	514.592
ENSG00000169683	348.225	357.345	286.526	635.59	654.522	773.638
ENSG00000065457	271.84	272.206	282.389	571.947	516.138	569.727
ENSG00000161999	206.688	208.651	199.637	437.125	438.53	612.609
ENSG00000122483	156.139	187.067	168.606	406.141	436.66	357.939
ENSG00000182541	211.181	184.668	208.947	412.84	441.335	478.71
ENSG00000079385	82.0013	92.3342	64.1322	7.53664	0.935032	8.75156
ENSG00000175048	96.6043	105.525	110.68	265.457	266.484	301.054
ENSG00000073711	316.772	271.007	318.592	117.237	123.424	121.647
ENSG00000111846	405.513	425.697	404.447	195.953	183.266	195.16
ENSG00000234498	105.591	93.5334	161.365	10.8863	18.7006	24.5044
ENSG00000172478	33.6992	33.5761	33.1005	139.847	130.904	156.653
ENSG00000165886	399.897	456.874	404.447	106.35	123.424	201.286
ENSG00000206075	248.25	214.647	214.119	87.9275	68.2573	67.387
ENSG00000074410	551.543	526.425	644.426	282.205	282.38	286.176
ENSG00000099958	224.661	300.986	279.286	70.342	103.789	94.5168
ENSG00000152256	534.693	500.044	529.608	275.506	259.939	238.918
ENSG00000125531	95.4809	70.7496	70.3386	4.18702	8.41529	9.62672
ENSG00000105929	114.577	113.919	118.955	309.84	275.834	291.427
ENSG00000197329	239.264	232.634	272.045	93.7893	93.5032	84.8901
ENSG00000153531	861.575	748.267	723.039	319.888	341.287	445.454
ENSG00000186638	105.591	131.906	129.299	283.88	317.911	337.81
ENSG00000141448	342.608	346.553	269.976	122.261	135.58	118.146
ENSG00000169857	89.8644	65.953	63.0979	226.099	215.057	232.791
ENSG00000164403	250.497	266.21	214.119	484.02	504.917	582.854
ENSG00000181481	131.427	130.707	135.505	293.092	331.001	343.061
ENSG00000198838	5.61653	8.39402	1.03439	89.6023	74.8025	73.5131
ENSG00000015532	606.585	635.547	493.405	268.807	249.654	299.303
ENSG00000260855	14.603	27.5803	24.8254	107.188	131.839	123.397
ENSG00000168646	92.111	86.3385	99.3015	233.636	261.809	260.796
ENSG00000166689	251.62	265.011	235.841	463.085	549.799	560.1
ENSG00000196535	1486.13	1379.02	1416.08	615.492	575.045	889.158
ENSG00000163703	239.264	282.998	272.045	89.6023	83.2178	114.645
ENSG00000105516	399.897	466.468	437.547	169.993	174.851	225.79
ENSG00000099864	768.341	702.699	660.976	337.474	294.535	406.948
ENSG00000246705	648.147	777.046	683.733	400.279	334.741	307.18
ENSG00000132879	257.237	268.609	261.701	87.09	102.854	111.145
ENSG00000105085	215.675	229.037	222.394	84.5778	64.5172	82.2647
ENSG00000168243	235.894	175.075	217.222	68.6672	40.2064	69.1373
ENSG00000196922	160.633	153.491	201.706	452.198	398.324	366.69
ENSG00000081019	480.775	446.082	496.508	241.172	237.498	191.659
ENSG00000167723	62.9051	58.7581	82.7513	5.02443	5.61019	5.25094
ENSG00000179361	250.497	232.634	232.738	81.2282	86.0229	98.0175
ENSG00000267100	256.114	338.159	318.592	110.537	107.529	133.024
ENSG00000281344	29.2059	50.3641	57.9259	148.221	199.162	210.913
ENSG00000149527	295.429	219.444	189.294	41.8702	52.3618	86.6404
ENSG00000109101	161.756	159.486	154.124	316.539	389.908	443.704
ENSG00000140450	137.043	107.923	93.0952	25.9595	20.5707	14.0025
ENSG00000130749	394.28	368.138	361.003	712.631	673.223	941.668
ENSG00000107338	230.278	226.639	209.981	72.0168	71.0624	91.0162
ENSG00000111961	550.42	494.048	627.875	241.172	228.148	301.929
ENSG00000165943	421.239	425.697	449.96	227.774	197.292	189.909
ENSG00000106089	235.894	214.647	203.775	63.6427	85.0879	77.0137
ENSG00000143067	244.881	248.223	328.936	103.001	106.594	96.2672
ENSG00000164815	307.786	266.21	293.767	630.565	608.706	513.717
ENSG00000169635	179.729	170.279	161.365	48.5695	46.7516	59.5106
ENSG00000124224	359.458	360.943	329.971	139.847	162.696	163.654
ENSG00000181409	302.169	354.947	291.698	641.452	592.81	870.78
ENSG00000163378	201.072	215.846	191.362	450.524	410.479	414.824
ENSG00000121005	108.961	103.127	74.4762	293.092	294.535	229.291
ENSG00000187266	356.088	338.159	268.942	107.188	91.6331	147.026
ENSG00000107890	96.6043	137.902	124.127	311.514	319.781	280.925
ENSG00000271270	56.1653	53.9615	38.2725	172.505	198.227	154.903
ENSG00000115255	219.045	275.803	169.64	64.4801	68.2573	75.2634
ENSG00000260231	162.879	140.3	127.23	40.1954	24.3108	40.2572
ENSG00000165233	384.17	506.039	409.619	185.066	196.357	207.412
ENSG00000099889	378.554	449.68	435.479	139.847	193.552	204.786
ENSG00000101198	85.3712	86.3385	103.439	17.5855	16.8306	10.5019
ENSG00000112406	386.417	344.155	358.934	166.643	174.851	162.779
ENSG00000126790	139.29	155.889	166.537	350.872	354.377	332.559
ENSG00000184160	149.4	164.283	154.124	36.8458	20.5707	51.6342
ENSG00000197375	183.099	193.062	188.259	397.767	383.363	398.196
ENSG00000129355	192.085	154.69	163.434	29.3092	58.907	46.3833
ENSG00000156804	220.168	243.427	222.394	95.4641	62.6471	81.3895
ENSG00000164920	233.647	249.422	252.391	88.7649	98.1783	102.393
ENSG00000136158	313.402	267.409	273.079	126.448	100.983	118.146
ENSG00000114107	423.486	398.116	471.682	206.839	220.668	172.406
ENSG00000088280	496.501	516.832	498.577	230.286	187.941	280.05
ENSG00000066926	213.428	202.656	185.156	432.938	416.089	398.196
ENSG00000198855	244.881	244.626	216.188	102.163	82.2828	75.2634
ENSG00000088899	187.592	176.274	161.365	35.171	53.2968	63.0112
ENSG00000274180	248.25	183.469	195.5	57.7809	71.9975	77.8889
ENSG00000162520	123.564	119.915	104.474	262.108	277.704	317.682
ENSG00000107731	303.292	272.206	236.876	70.342	106.594	112.02
ENSG00000251493	130.303	127.109	130.333	26.7969	35.5312	37.6317
ENSG00000186487	34.8225	38.3727	33.1005	148.221	144.93	119.021
ENSG00000163482	128.057	155.889	157.227	329.937	314.171	374.567
ENSG00000110881	210.058	184.668	236.876	42.7076	83.2178	64.7615
ENSG00000198538	335.868	315.375	382.725	149.895	165.501	151.402
ENSG00000204366	62.9051	50.3641	62.0635	164.131	187.006	194.285
ENSG00000074047	333.622	350.15	277.217	583.671	608.706	744.758
ENSG00000185986	170.742	212.249	190.328	370.133	434.79	422.7
ENSG00000100385	141.536	122.313	129.299	37.6832	28.051	37.6317
ENSG00000148459	157.263	140.3	142.746	350.035	388.038	291.427
ENSG00000159251	76.3848	71.9487	71.373	190.091	213.187	208.287
ENSG00000239900	22.4661	31.1778	29.9973	120.586	110.334	129.523
ENSG00000162194	59.5352	46.7667	47.582	158.269	171.111	168.03
ENSG00000104299	160.633	166.681	149.987	325.75	344.092	370.191
ENSG00000172602	79.7547	79.1436	74.4762	15.0733	4.67516	9.62672
ENSG00000048342	172.989	164.283	168.606	363.433	342.222	366.69
ENSG00000100196	354.964	408.909	317.558	178.367	153.345	138.275
ENSG00000145242	19.0962	19.1863	18.619	106.35	105.659	86.6404
ENSG00000158373	232.524	241.028	188.259	80.3908	87.893	57.7603
ENSG00000169252	98.8509	105.525	117.921	25.1221	26.1809	21.8789
ENSG00000213420	325.759	303.384	260.667	94.6267	49.5567	124.272
ENSG00000171346	65.1517	74.347	79.6481	10.8863	8.41529	10.5019
ENSG00000206195	185.345	220.643	218.257	538.451	391.778	439.328
ENSG00000136122	348.225	432.892	472.717	206.839	189.811	176.782
ENSG00000149948	197.702	171.478	217.222	63.6427	73.8675	69.1373
ENSG00000273373	52.7953	55.1607	62.0635	160.782	193.552	171.531
ENSG00000160908	305.539	364.54	316.524	139.847	148.67	156.653
ENSG00000120278	270.717	257.816	303.077	119.749	106.594	125.147
ENSG00000052126	383.047	414.904	440.651	225.262	181.396	181.157
ENSG00000231365	99.9742	91.1351	108.611	265.457	248.718	233.667
ENSG00000100014	177.482	214.647	252.391	440.475	437.595	502.34
ENSG00000122877	60.6585	58.7581	56.8915	1.67481	0.935032	1.75031
ENSG00000120925	139.29	145.097	175.846	335.799	341.287	339.561
ENSG00000167971	80.878	88.7368	70.3386	12.5611	15.8955	7.8764
ENSG00000178878	386.417	357.345	358.934	194.278	149.605	168.03
ENSG00000007237	43.8089	32.3769	24.8254	139.847	127.164	132.149
ENSG00000105287	616.695	496.446	550.296	252.896	220.668	316.806
ENSG00000121671	487.514	534.819	443.754	218.563	238.433	272.174
ENSG00000167779	329.128	318.973	294.801	142.359	155.215	122.522
ENSG00000003249	289.813	273.405	233.772	99.6511	95.3732	124.272
ENSG00000262580	60.6585	67.1521	58.9603	157.432	189.811	217.914
ENSG00000158286	143.783	147.495	126.196	276.343	340.352	343.061
ENSG00000237424	170.742	115.118	124.127	23.4473	14.9605	43.7578
ENSG00000158769	333.622	303.384	278.251	128.96	151.475	116.396
ENSG00000106804	65.1517	68.3513	84.8201	230.286	205.707	182.032
ENSG00000112343	493.131	548.01	621.669	309.84	281.445	232.791
ENSG00000051620	113.454	140.3	226.532	37.6832	44.8815	37.6317
ENSG00000227953	7.86314	17.9872	14.4815	77.8786	82.2828	98.8926
ENSG00000072840	121.317	135.503	168.606	313.189	312.301	446.33
ENSG00000160471	51.672	59.9573	52.7539	0	4.67516	1.75031
ENSG00000230002	53.9187	59.9573	88.9576	6.69923	8.41529	8.75156
ENSG00000160766	93.2343	89.9359	93.0952	231.961	207.577	259.046
ENSG00000261227	55.042	64.7539	51.7196	5.02443	6.54522	3.50062
ENSG00000215883	97.7276	91.1351	66.201	239.498	208.512	232.791
ENSG00000250305	84.2479	73.1479	92.0608	208.514	259.004	202.161
ENSG00000063761	78.6314	86.3385	83.7857	190.091	230.018	229.291
ENSG00000226281	80.878	81.5419	54.8227	7.53664	3.74013	14.0025
ENSG00000236144	153.893	122.313	105.508	278.018	305.755	318.557
ENSG00000255121	35.9458	27.5803	34.1349	117.237	115.009	140.9
ENSG00000154319	262.853	260.215	258.598	101.326	129.969	98.8926
ENSG00000184601	13.4797	7.19487	11.3783	77.0412	67.3223	84.015
ENSG00000180767	284.196	299.786	255.495	544.313	482.476	684.372
ENSG00000103381	108.961	125.91	80.6825	266.295	259.939	258.171
ENSG00000182795	58.4119	52.7624	50.6852	5.02443	3.74013	4.37578
ENSG00000165124	232.524	182.27	198.603	386.881	411.414	465.583
ENSG00000154556	60.6585	45.5675	57.9259	162.456	189.811	152.277
ENSG00000273015	450.445	351.35	450.995	223.587	190.746	179.407
ENSG00000014138	230.278	273.405	191.362	500.768	423.569	634.488
ENSG00000166801	141.536	143.897	143.78	293.092	321.651	303.679
ENSG00000148677	113.454	100.728	111.714	31.8214	28.051	18.3783
ENSG00000073150	246.004	242.227	230.669	77.0412	99.1134	112.02
ENSG00000174501	246.004	223.041	272.045	100.489	114.074	98.0175
ENSG00000174718	354.964	507.239	474.786	230.286	204.772	192.534
ENSG00000024862	251.62	237.431	237.91	109.7	107.529	77.8889
ENSG00000261730	104.467	87.5376	99.3015	206.839	247.783	277.424
ENSG00000166963	90.9877	112.72	102.405	229.449	232.823	290.552
ENSG00000179104	210.058	227.838	219.291	84.5778	82.2828	100.643
ENSG00000171786	64.0284	69.5504	51.7196	5.02443	5.61019	10.5019
ENSG00000163932	429.103	414.904	393.069	185.904	190.746	238.918
ENSG00000158882	120.194	117.516	104.474	252.896	245.913	291.427
ENSG00000170191	347.101	357.345	313.421	149.895	177.656	164.529
ENSG00000146232	259.484	259.015	218.257	98.8137	101.918	112.895
ENSG00000249592	133.673	119.915	177.915	45.2198	41.1414	43.7578
ENSG00000269609	55.042	67.1521	50.6852	154.082	172.981	175.906
ENSG00000142235	179.729	103.127	135.505	33.4962	27.1159	46.3833
ENSG00000206337	249.374	282.998	331.005	142.359	116.879	105.019
ENSG00000165449	119.07	111.521	101.37	290.579	252.459	234.542
ENSG00000152782	78.6314	68.3513	88.9576	227.774	191.682	197.785
ENSG00000130477	551.543	444.883	582.362	207.676	245.913	303.679
ENSG00000174132	262.853	267.409	260.667	134.822	96.3083	108.519
ENSG00000188549	169.619	172.677	161.365	327.425	340.352	347.437
ENSG00000118369	399.897	389.722	365.14	182.554	153.345	217.914
ENSG00000232442	298.799	335.761	255.495	127.285	116.879	147.901
ENSG00000102302	322.389	238.63	200.672	88.7649	92.5682	108.519
ENSG00000273802	120.194	151.092	132.402	35.171	24.3108	49.8839
ENSG00000165675	143.783	131.906	124.127	319.888	281.445	272.174
ENSG00000198753	179.729	176.274	169.64	64.4801	57.972	73.5131
ENSG00000005001	57.2886	43.1692	58.9603	1.67481	6.54522	5.25094
ENSG00000117016	78.6314	53.9615	81.7169	6.69923	8.41529	15.7528
ENSG00000179046	147.153	183.469	170.675	59.4557	65.4522	55.1348
ENSG00000206262	126.933	125.91	157.227	304.815	271.159	332.559
ENSG00000197208	195.455	155.889	201.706	369.295	355.312	404.322
ENSG00000198839	474.035	422.099	426.169	216.05	246.848	152.277
ENSG00000142197	149.4	173.876	185.156	60.2931	49.5567	69.1373
ENSG00000204103	170.742	175.075	137.574	56.1061	48.6217	62.1361
ENSG00000144504	110.084	98.3299	113.783	214.376	265.549	291.427
ENSG00000076641	68.5216	53.9615	76.5449	6.69923	10.2854	12.2522
ENSG00000109220	225.784	202.656	195.5	95.4641	76.6726	79.6392
ENSG00000073464	51.672	93.5334	67.2354	202.652	178.591	226.665
ENSG00000240541	152.77	123.512	142.746	44.3824	52.3618	35.0062
ENSG00000184163	86.4945	80.3427	70.3386	10.8863	19.6357	14.8777
ENSG00000186832	189.839	172.677	147.918	64.4801	34.5962	62.1361
ENSG00000139719	140.413	97.1308	148.952	317.376	287.055	286.176
ENSG00000135604	98.8509	112.72	108.611	20.0977	34.5962	28.005
ENSG00000160191	98.8509	106.724	89.992	25.1221	28.986	18.3783
ENSG00000104899	471.788	442.485	506.852	153.245	203.837	277.424
ENSG00000281490	56.1653	58.7581	74.4762	150.733	177.656	243.293
ENSG00000106404	68.5216	46.7667	75.5106	162.456	175.786	224.915
ENSG00000276234	177.482	165.482	157.227	379.344	363.727	297.553
ENSG00000059378	155.016	158.287	197.569	324.913	363.727	365.815
ENSG00000187242	74.1381	79.1436	83.7857	12.5611	17.7656	18.3783
ENSG00000230615	104.467	118.715	96.1984	232.798	237.498	257.296
ENSG00000067992	159.509	157.088	142.746	51.9191	58.907	54.2597
ENSG00000137878	57.2886	51.5633	80.6825	4.18702	3.74013	13.1273
ENSG00000174804	131.427	169.08	160.331	55.2687	36.4662	57.7603
ENSG00000265688	37.0691	40.7709	31.0317	108.863	120.619	146.151
ENSG00000228451	98.8509	98.3299	99.3015	28.4717	25.2459	25.3795
ENSG00000118762	98.8509	109.122	116.886	239.498	262.744	231.916
ENSG00000111252	316.772	299.786	365.14	133.985	125.294	182.908
ENSG00000102057	57.2886	52.7624	74.4762	5.86183	6.54522	12.2522
ENSG00000088035	64.0284	63.5547	80.6825	209.351	170.176	175.906
ENSG00000141854	114.577	115.118	96.1984	30.984	34.5962	17.5031
ENSG00000138623	123.564	100.728	89.992	31.8214	28.051	21.8789
ENSG00000131797	164.003	141.499	170.675	312.352	306.69	434.953
ENSG00000185947	289.813	317.774	339.28	158.269	162.696	150.527
ENSG00000099992	190.962	178.673	183.087	66.1549	75.7376	80.5144
ENSG00000276900	79.7547	100.728	124.127	30.1466	20.5707	24.5044
ENSG00000196628	33.6992	44.3684	34.1349	125.611	123.424	118.146
ENSG00000127995	75.2615	81.5419	104.474	236.148	236.563	185.533
ENSG00000093217	115.7	130.707	121.024	258.758	256.199	266.923
ENSG00000172780	113.454	87.5376	93.0952	29.3092	5.61019	17.5031
ENSG00000267530	102.221	83.9402	78.6137	211.863	209.447	209.162
ENSG00000104833	86.4945	76.7453	81.7169	6.69923	11.2204	24.5044
ENSG00000197472	86.4945	88.7368	94.1296	21.7725	19.6357	26.2547
ENSG00000130363	271.84	266.21	286.526	120.586	129.969	145.276
ENSG00000080561	201.072	235.033	169.64	78.716	74.8025	89.2659
ENSG00000047621	162.879	161.885	143.78	360.084	340.352	274.799
ENSG00000022976	133.673	134.304	141.712	268.807	274.899	298.428
ENSG00000139946	83.1246	58.7581	70.3386	15.9107	14.0255	9.62672
ENSG00000126838	5.61653	15.5889	12.4127	68.6672	71.0624	67.387
ENSG00000226380	46.0555	45.5675	42.41	5.86183	0.935032	1.75031
ENSG00000106976	101.097	85.1393	104.474	12.5611	28.051	28.005
ENSG00000128923	279.703	354.947	339.28	168.318	162.696	154.027
ENSG00000081181	55.042	61.1564	75.5106	15.0733	4.67516	7.8764
ENSG00000233559	53.9187	89.9359	64.1322	7.53664	11.2204	15.7528
ENSG00000280206	143.783	167.88	176.881	51.0817	43.0115	74.3883
ENSG00000132832	67.3983	76.7453	63.0979	11.7237	14.0255	14.8777
ENSG00000233429	174.112	149.893	136.54	51.9191	51.4268	63.8864
ENSG00000231711	169.619	163.084	131.368	329.1	302.95	308.055
ENSG00000170786	201.072	175.075	178.95	74.529	81.3478	76.1386
ENSG00000184208	144.906	154.69	158.262	309.84	277.704	331.684
ENSG00000009950	215.675	187.067	194.466	82.0656	85.0879	91.0162
ENSG00000214193	290.936	262.613	301.008	135.66	134.645	152.277
ENSG00000146592	52.7953	35.9744	41.3756	0.837404	0.935032	1.75031
ENSG00000198915	143.783	172.677	172.743	69.5046	62.6471	56.01
ENSG00000205277	89.8644	70.7496	63.0979	18.4229	14.0255	14.0025
ENSG00000189334	105.591	113.919	100.336	24.2847	28.051	39.382
ENSG00000069667	65.1517	87.5376	92.0608	15.0733	21.5057	19.2534
ENSG00000155792	138.167	122.313	158.262	43.545	32.7261	58.6355
ENSG00000145569	363.951	296.189	367.209	195.115	159.89	132.149
ENSG00000184227	68.5216	73.1479	55.8571	177.53	158.955	169.78
ENSG00000140465	59.5352	49.165	43.4444	6.69923	7.48025	4.37578
ENSG00000279602	98.8509	73.1479	101.37	22.6099	25.2459	23.6292
ENSG00000272711	8.98644	10.7923	13.4471	80.3908	58.907	59.5106
ENSG00000126803	130.303	160.685	136.54	53.5939	49.5567	53.3845
ENSG00000116661	159.509	167.88	134.471	58.6183	50.4917	63.8864
ENSG00000187550	42.6856	69.5504	32.0661	6.69923	1.87006	2.62547
ENSG00000254615	137.043	125.91	161.365	42.7076	46.7516	59.5106
ENSG00000035664	197.702	238.63	190.328	91.2771	87.893	95.392
ENSG00000144120	116.824	124.711	169.64	262.945	297.34	349.187
ENSG00000125848	212.305	211.05	179.984	96.3015	80.4127	84.8901
ENSG00000198774	187.592	224.24	259.632	89.6023	109.399	91.8914
ENSG00000168874	66.275	59.9573	82.7513	190.928	146.8	221.414
ENSG00000091157	126.933	110.321	118.955	248.709	257.134	238.918
ENSG00000186314	69.6449	61.1564	86.8889	9.21145	18.7006	15.7528
ENSG00000256001	42.6856	41.9701	43.4444	121.424	115.944	141.775
ENSG00000065361	107.837	97.1308	116.886	31.8214	25.2459	39.382
ENSG00000113396	51.672	57.559	72.4074	149.058	165.501	164.529
ENSG00000196415	59.5352	51.5633	56.8915	0.837404	0.935032	0
ENSG00000012779	135.92	103.127	94.1296	27.6343	34.5962	37.6317
ENSG00000002746	115.7	148.694	138.608	271.319	253.394	329.934
ENSG00000131931	277.456	381.328	407.55	199.302	152.41	144.401
ENSG00000116525	194.332	214.647	162.399	82.0656	78.5427	81.3895
ENSG00000143942	133.673	170.279	152.055	324.075	315.106	274.799
ENSG00000216775	190.962	170.279	193.431	84.5778	58.907	83.1398
ENSG00000203666	143.783	106.724	139.643	283.88	309.496	242.418
ENSG00000169247	64.0284	50.3641	42.41	139.009	147.735	146.151
ENSG00000169894	144.906	147.495	136.54	46.0572	38.3363	65.6367
ENSG00000206077	141.536	145.097	142.746	46.8946	43.0115	65.6367
ENSG00000275468	70.7682	28.7795	31.0317	0.837404	0	3.50062
ENSG00000132003	563.899	448.48	441.685	218.563	178.591	302.804
ENSG00000246859	13.4797	21.5846	21.7222	83.7404	73.8675	84.8901
ENSG00000128242	58.4119	27.5803	43.4444	4.18702	2.8051	3.50062
ENSG00000212864	210.058	225.439	227.566	100.489	78.5427	115.521
ENSG00000275202	241.511	199.058	244.116	109.7	82.2828	112.895
ENSG00000131196	425.733	341.756	303.077	156.595	148.67	207.412
ENSG00000108551	75.2615	58.7581	47.582	2.51221	14.9605	7.00125
ENSG00000227764	224.661	275.803	235.841	113.887	117.814	122.522
ENSG00000111291	101.097	89.9359	136.54	14.2359	39.2713	28.8801
ENSG00000278266	94.3576	63.5547	82.7513	233.636	185.136	175.031
ENSG00000168792	132.55	131.906	121.024	230.286	273.964	291.427
ENSG00000186868	172.989	178.673	158.262	68.6672	81.3478	59.5106
ENSG00000203761	224.661	302.185	173.778	97.1389	80.4127	105.019
ENSG00000143320	176.359	223.041	145.849	64.4801	46.7516	84.8901
ENSG00000177409	55.042	51.5633	47.582	156.595	167.371	112.02
ENSG00000173805	73.0148	69.5504	70.3386	13.3985	16.8306	19.2534
ENSG00000168781	152.77	122.313	160.331	287.23	264.614	355.313
ENSG00000155636	93.2343	103.127	101.37	217.725	230.018	196.91
ENSG00000125898	240.387	278.202	232.738	97.1389	98.1783	142.65
ENSG00000133111	44.9322	59.9573	41.3756	158.269	133.71	121.647
ENSG00000279197	68.5216	73.1479	65.1666	15.9107	16.8306	14.8777
ENSG00000124635	165.126	128.309	146.884	63.6427	56.1019	47.2584
ENSG00000181143	94.3576	86.3385	115.852	176.692	256.199	288.801
ENSG00000198482	198.825	218.244	204.809	113.05	75.7376	77.8889
ENSG00000173451	312.279	296.189	332.04	178.367	151.475	98.8926
ENSG00000132570	50.5487	64.7539	75.5106	169.993	148.67	167.155
ENSG00000256087	222.414	250.621	286.526	127.285	128.099	112.895
ENSG00000205885	121.317	111.521	124.127	212.701	278.639	260.796
ENSG00000105219	74.1381	61.1564	67.2354	8.37404	14.0255	19.2534
ENSG00000170298	76.3848	93.5334	67.2354	22.6099	16.8306	20.1286
ENSG00000197774	129.18	178.673	157.227	281.368	298.275	401.697
ENSG00000198873	315.649	335.761	246.185	152.408	132.775	158.403
ENSG00000169570	112.331	116.317	112.749	295.604	228.148	213.538
ENSG00000148200	143.783	163.084	188.259	42.7076	69.1924	73.5131
ENSG00000102760	53.9187	65.953	54.8227	9.21145	14.0255	9.62672
ENSG00000181826	85.3712	82.741	77.5793	26.7969	14.9605	21.8789
ENSG00000260279	34.8225	41.9701	45.5132	97.9763	128.099	143.526
ENSG00000255248	177.482	209.85	220.325	74.529	98.1783	97.1423
ENSG00000259623	204.442	207.452	209.981	103.001	97.2433	96.2672
ENSG00000167011	43.8089	43.1692	25.8598	2.51221	0	3.50062
ENSG00000115129	125.81	129.508	161.365	292.254	248.718	300.179
ENSG00000165685	57.2886	75.5462	71.373	169.993	187.006	145.276
ENSG00000196890	70.7682	81.5419	82.7513	25.1221	17.7656	18.3783
ENSG00000006283	40.439	34.7752	42.41	1.67481	3.74013	5.25094
ENSG00000183421	61.7818	39.5718	51.7196	7.53664	2.8051	10.5019
ENSG00000272009	34.8225	52.7624	47.582	2.51221	6.54522	7.00125
ENSG00000105613	110.084	121.114	116.886	44.3824	31.7911	44.633
ENSG00000144355	88.7411	77.9445	85.8545	202.652	165.501	203.911
ENSG00000133805	139.29	128.309	110.68	51.0817	44.8815	42.8826
ENSG00000128408	138.167	122.313	113.783	246.197	230.953	292.302
ENSG00000100228	48.3021	46.7667	40.3413	113.887	122.489	139.15
ENSG00000160271	237.017	227.838	195.5	101.326	94.4382	115.521
ENSG00000105711	193.209	175.075	183.087	86.2526	83.2178	82.2647
ENSG00000169429	68.5216	69.5504	83.7857	22.6099	18.7006	11.377
ENSG00000247287	44.9322	53.9615	44.4788	131.472	137.45	117.271
ENSG00000267321	232.524	213.448	219.291	117.237	101.918	105.894
ENSG00000278619	105.591	111.521	83.7857	180.042	231.888	308.93
ENSG00000125966	93.2343	97.1308	113.783	218.563	188.876	267.798
ENSG00000234602	49.4254	56.3598	64.1322	138.172	134.645	160.154
ENSG00000100321	143.783	145.097	154.124	51.0817	55.1669	71.7628
ENSG00000178821	80.878	81.5419	77.5793	21.7725	15.8955	27.1298
ENSG00000180066	192.085	214.647	197.569	90.4397	60.7771	105.894
ENSG00000258839	88.7411	92.3342	89.992	175.018	187.941	281.8
ENSG00000157570	65.1517	59.9573	61.0291	6.69923	17.7656	13.1273
ENSG00000179886	184.222	181.071	161.365	342.498	284.25	540.846
ENSG00000135119	39.3157	38.3727	25.8598	100.489	97.2433	124.272
ENSG00000175946	56.1653	47.9658	42.41	8.37404	9.35032	6.12609
ENSG00000099785	157.263	177.474	176.881	62.8053	60.7771	90.1411
ENSG00000128917	41.5623	44.3684	48.6164	3.34962	6.54522	8.75156
ENSG00000175764	11.2331	22.7838	20.6878	70.342	63.5822	103.268
ENSG00000179388	38.1924	31.1778	40.3413	0	0	2.62547
ENSG00000197892	244.881	221.842	198.603	104.676	82.2828	120.772
ENSG00000155760	242.634	200.257	189.294	94.6267	99.1134	105.894
ENSG00000118600	123.564	98.3299	87.9232	244.522	215.992	203.036
ENSG00000180626	76.3848	86.3385	103.439	196.79	176.721	217.914
ENSG00000101247	90.9877	92.3342	99.3015	220.237	229.083	169.78
ENSG00000172339	114.577	105.525	100.336	236.148	205.707	214.413
ENSG00000156509	52.7953	53.9615	48.6164	147.383	127.164	123.397
ENSG00000257671	217.921	235.033	197.569	102.163	107.529	110.27
ENSG00000204390	87.6178	52.7624	75.5106	20.0977	13.0904	18.3783
ENSG00000162601	195.455	194.262	229.635	87.9275	113.139	90.1411
ENSG00000196110	85.3712	73.1479	105.508	28.4717	27.1159	23.6292
ENSG00000150510	23.5894	39.5718	35.1693	87.09	104.724	121.647
ENSG00000277075	87.6178	80.3427	66.201	22.6099	25.2459	14.8777
ENSG00000273443	90.9877	71.9487	84.8201	17.5855	26.1809	27.1298
ENSG00000112183	233.647	229.037	209.981	101.326	129.969	91.0162
ENSG00000176055	76.3848	63.5547	73.4418	198.465	179.526	135.649
ENSG00000124574	176.359	130.707	160.331	259.595	305.755	388.569
ENSG00000171174	93.2343	94.7325	99.3015	39.358	21.5057	28.8801
ENSG00000234155	32.5759	26.3812	44.4788	4.18702	1.87006	0.875156
ENSG00000153404	6.73983	4.79658	6.20635	39.358	52.3618	42.8826
ENSG00000103528	142.66	147.495	142.746	65.3175	53.2968	64.7615
ENSG00000170545	116.824	97.1308	143.78	41.0328	44.8815	45.5081
ENSG00000135625	49.4254	28.7795	23.791	2.51221	0	2.62547
ENSG00000259803	52.7953	44.3684	51.7196	7.53664	6.54522	12.2522
ENSG00000110455	57.2886	73.1479	57.9259	138.172	146.8	166.28
ENSG00000162390	39.3157	25.1821	26.8942	87.9275	90.6981	114.645
ENSG00000225217	58.4119	31.1778	34.1349	0	0	1.75031
ENSG00000170919	150.523	140.3	178.95	64.4801	68.2573	71.7628
ENSG00000131737	201.072	195.461	201.706	82.0656	72.9325	115.521
ENSG00000159167	363.951	302.185	336.177	5.86183	0	0
ENSG00000161048	75.2615	112.72	96.1984	205.164	204.772	196.035
ENSG00000128165	162.879	124.711	125.161	231.961	273.029	362.315
ENSG00000133138	117.947	89.9359	104.474	35.171	42.0764	33.2559
ENSG00000138207	98.8509	74.347	78.6137	184.229	178.591	182.032
ENSG00000247498	130.303	93.5334	131.368	36.0084	39.2713	52.5094
ENSG00000070182	14.603	9.59316	15.5159	63.6427	50.4917	70.0125
ENSG00000167646	87.6178	91.1351	70.3386	30.1466	7.48025	21.0037
ENSG00000133627	103.344	122.313	108.611	234.473	191.682	257.296
ENSG00000056736	96.6043	97.1308	78.6137	214.376	176.721	187.283
ENSG00000261326	49.4254	61.1564	82.7513	164.131	170.176	140.025
ENSG00000259230	46.0555	44.3684	40.3413	104.676	133.71	111.145
ENSG00000221944	256.114	227.838	223.428	132.31	124.359	88.3908
ENSG00000110888	210.058	260.215	225.497	133.147	103.789	68.2622
ENSG00000063180	194.332	187.067	172.743	83.7404	61.7121	101.518
ENSG00000169220	38.1924	38.3727	43.4444	7.53664	5.61019	3.50062
ENSG00000260708	96.6043	105.525	123.093	39.358	45.8166	34.1311
ENSG00000272822	38.1924	27.5803	27.9286	3.34962	0.935032	1.75031
ENSG00000279789	28.0826	26.3812	19.6534	72.8542	81.3478	94.5168
ENSG00000261770	12.3564	17.9872	17.5846	54.4313	75.7376	68.2622
ENSG00000249884	35.9458	39.5718	20.6878	1.67481	0	3.50062
ENSG00000165507	35.9458	35.9744	26.8942	3.34962	3.74013	1.75031
ENSG00000116983	19.0962	16.788	29.9973	0	0	0
ENSG00000175294	93.2343	95.9316	87.9232	27.6343	34.5962	33.2559
ENSG00000236242	7.86314	10.7923	8.27513	44.3824	43.9465	63.8864
ENSG00000160111	128.057	131.906	140.677	54.4313	57.0369	59.5106
ENSG00000249042	65.1517	68.3513	87.9232	182.554	153.345	162.779
ENSG00000111877	90.9877	85.1393	86.8889	208.514	188.876	161.029
ENSG00000106617	155.016	166.681	136.54	77.0412	55.1669	65.6367
ENSG00000241839	221.291	249.422	230.669	128.96	86.0229	127.773
ENSG00000214900	77.5081	67.1521	85.8545	17.5855	13.0904	30.6305
ENSG00000273284	44.9322	32.3769	42.41	5.86183	6.54522	5.25094
ENSG00000124253	26.9593	20.3855	16.5503	0	0	0
ENSG00000278704	60.6585	79.1436	80.6825	147.383	170.176	176.782
ENSG00000178919	124.687	140.3	105.508	228.611	220.668	299.303
ENSG00000101493	71.8915	47.9658	48.6164	6.69923	8.41529	17.5031
ENSG00000081692	102.221	104.326	82.7513	190.091	180.461	238.918
ENSG00000106714	89.8644	76.7453	73.4418	152.408	178.591	189.909
ENSG00000160401	134.797	103.127	125.161	205.164	241.238	288.801
ENSG00000269906	49.4254	63.5547	67.2354	12.5611	18.7006	12.2522
ENSG00000274356	5.61653	7.19487	4.13756	37.6832	48.6217	37.6317
ENSG00000164638	150.523	103.127	117.921	37.6832	44.8815	57.7603
ENSG00000118518	68.5216	81.5419	71.373	202.652	149.605	148.777
ENSG00000175274	34.8225	37.1735	18.619	2.51221	1.87006	0
ENSG00000149292	46.0555	34.7752	32.0661	98.8137	115.944	98.0175
ENSG00000089847	23.5894	33.5761	41.3756	2.51221	3.74013	3.50062
ENSG00000105866	203.318	200.257	185.156	87.9275	87.893	113.77
ENSG00000223519	10.1097	11.9915	11.3783	42.7076	61.7121	56.8851
ENSG00000166145	40.439	53.9615	49.6508	6.69923	0.935032	13.1273
ENSG00000116990	49.4254	34.7752	38.2725	3.34962	7.48025	7.8764
ENSG00000157873	158.386	143.897	118.955	60.2931	62.6471	60.3858
ENSG00000178127	110.084	121.114	171.709	59.4557	51.4268	50.759
ENSG00000263528	78.6314	71.9487	78.6137	185.904	133.71	189.909
ENSG00000162733	126.933	115.118	124.127	56.1061	44.8815	51.6342
ENSG00000171872	30.3292	26.3812	18.619	103.838	66.3873	81.3895
ENSG00000133739	80.878	80.3427	101.37	224.424	176.721	163.654
ENSG00000135519	73.0148	61.1564	54.8227	20.0977	16.8306	12.2522
ENSG00000159884	126.933	98.3299	128.264	54.4313	28.051	46.3833
ENSG00000167771	98.8509	88.7368	68.2698	29.3092	25.2459	29.7553
ENSG00000100150	46.0555	50.3641	56.8915	110.537	126.229	137.399
ENSG00000116032	48.3021	47.9658	47.582	10.8863	5.61019	12.2522
ENSG00000259488	14.603	31.1778	32.0661	80.3908	86.958	88.3908
ENSG00000057294	167.372	201.456	176.881	83.7404	100.048	83.1398
ENSG00000198003	89.8644	97.1308	89.992	25.1221	25.2459	42.8826
ENSG00000272645	61.7818	81.5419	58.9603	160.782	129.034	173.281
ENSG00000272556	28.0826	27.5803	45.5132	77.0412	112.204	118.146
ENSG00000106689	142.66	170.279	158.262	61.1305	86.958	64.7615
ENSG00000159733	146.03	135.503	123.093	50.2443	52.3618	70.0125
ENSG00000187026	29.2059	26.3812	33.1005	1.67481	0	4.37578
ENSG00000135315	68.5216	75.5462	74.4762	171.668	161.761	139.15
ENSG00000073605	104.467	151.092	87.9232	34.3336	45.8166	44.633
ENSG00000164603	92.111	122.313	95.164	41.8702	42.0764	21.8789
ENSG00000273117	87.6178	118.715	104.474	41.0328	39.2713	38.5069
ENSG00000285106	35.9458	31.1778	39.3069	5.02443	5.61019	4.37578
ENSG00000163328	77.5081	85.1393	114.817	39.358	27.1159	26.2547
ENSG00000176771	57.2886	79.1436	54.8227	149.058	143.995	140.9
ENSG00000137103	122.44	129.508	83.7857	42.7076	23.3758	48.1336
ENSG00000121895	164.003	172.677	179.984	98.8137	73.8675	49.8839
ENSG00000197816	3.36992	5.99573	13.4471	41.0328	54.2318	45.5081
ENSG00000283537	74.1381	73.1479	54.8227	15.9107	23.3758	18.3783
ENSG00000279312	28.0826	46.7667	41.3756	103.001	102.854	105.894
ENSG00000166436	87.6178	109.122	112.749	174.18	221.603	230.166
ENSG00000183508	148.276	172.677	131.368	69.5046	65.4522	72.6379
ENSG00000153832	74.1381	62.3556	65.1666	24.2847	19.6357	13.1273
ENSG00000233818	35.9458	28.7795	44.4788	5.86183	3.74013	6.12609
ENSG00000153714	98.8509	119.915	99.3015	51.0817	29.921	36.7566
ENSG00000198929	222.414	159.486	183.087	65.3175	73.8675	112.02
ENSG00000266094	117.947	116.317	147.918	56.1061	49.5567	58.6355
ENSG00000164089	2.24661	5.99573	0	36.0084	38.3363	26.2547
ENSG00000105767	138.167	153.491	117.921	50.2443	33.6611	73.5131
ENSG00000004139	86.4945	50.3641	73.4418	156.595	157.085	157.528
ENSG00000204060	148.276	134.304	135.505	42.7076	50.4917	78.764
ENSG00000166793	44.9322	47.9658	36.2037	7.53664	11.2204	5.25094
ENSG00000182575	56.1653	63.5547	52.7539	13.3985	19.6357	11.377
ENSG00000105278	29.2059	34.7752	25.8598	0.837404	0	0.875156
ENSG00000231233	50.5487	56.3598	54.8227	18.4229	11.2204	6.12609
ENSG00000112425	28.0826	20.3855	18.619	66.9923	69.1924	84.8901
ENSG00000133874	53.9187	77.9445	69.3042	20.9351	10.2854	22.7541
ENSG00000169169	97.7276	82.741	78.6137	28.4717	25.2459	36.7566
ENSG00000083097	43.8089	74.347	51.7196	121.424	136.515	147.026
ENSG00000165113	88.7411	101.927	69.3042	36.8458	28.051	18.3783
ENSG00000151025	19.0962	15.5889	32.0661	62.8053	79.4777	88.3908
ENSG00000106823	20.2195	39.5718	26.8942	106.35	92.5682	70.0125
ENSG00000099282	146.03	140.3	127.23	54.4313	68.2573	65.6367
ENSG00000177570	73.0148	79.1436	73.4418	149.895	170.176	149.652
ENSG00000179841	32.5759	41.9701	37.2381	87.9275	128.099	89.2659
ENSG00000152270	14.603	32.3769	25.8598	66.1549	86.958	85.7653
ENSG00000214226	98.8509	85.1393	105.508	31.8214	43.0115	35.8814
ENSG00000231742	47.1788	80.3427	58.9603	21.7725	14.9605	9.62672
ENSG00000244687	134.797	129.508	152.055	66.9923	60.7771	65.6367
ENSG00000186897	37.0691	46.7667	33.1005	5.02443	8.41529	7.00125
ENSG00000153233	71.8915	104.326	108.611	40.1954	28.986	33.2559
ENSG00000155367	22.4661	26.3812	27.9286	0.837404	0.935032	0.875156
ENSG00000214530	172.989	149.893	154.124	84.5778	78.5427	68.2622
ENSG00000165029	32.5759	41.9701	34.1349	3.34962	5.61019	7.8764
ENSG00000104081	87.6178	58.7581	57.9259	16.7481	20.5707	22.7541
ENSG00000167895	61.7818	49.165	53.7883	10.8863	14.0255	17.5031
ENSG00000011347	120.194	125.91	100.336	42.7076	45.8166	56.01
ENSG00000169962	155.016	115.118	140.677	209.351	262.744	367.566
ENSG00000171408	39.3157	67.1521	48.6164	106.35	139.32	134.774
ENSG00000196550	103.344	130.707	142.746	57.7809	58.907	41.1323
ENSG00000105483	67.3983	71.9487	67.2354	142.359	148.67	143.526
ENSG00000160602	31.4525	28.7795	65.1666	122.261	99.1134	135.649
ENSG00000162600	53.9187	63.5547	92.0608	205.164	161.761	128.648
ENSG00000049769	58.4119	75.5462	58.9603	123.098	146.8	156.653
ENSG00000196196	59.5352	80.3427	67.2354	135.66	151.475	156.653
ENSG00000204248	69.6449	70.7496	82.7513	12.5611	18.7006	33.2559
ENSG00000226562	25.836	21.5846	28.963	59.4557	91.6331	88.3908
ENSG00000168679	23.5894	15.5889	21.7222	56.9435	79.4777	70.0125
ENSG00000155657	58.4119	105.525	99.3015	172.505	220.668	178.532
ENSG00000150630	50.5487	45.5675	51.7196	9.21145	16.8306	7.8764
ENSG00000149474	58.4119	62.3556	63.0979	125.611	148.67	128.648
ENSG00000108423	67.3983	69.5504	63.0979	147.383	164.566	122.522
ENSG00000127419	87.6178	94.7325	79.6481	144.034	184.201	218.789
ENSG00000078967	76.3848	67.1521	94.1296	177.53	153.345	162.779
ENSG00000277559	3.36992	5.99573	6.20635	25.1221	42.0764	44.633
ENSG00000075213	83.1246	51.5633	77.5793	24.2847	20.5707	21.0037
ENSG00000004838	7.86314	15.5889	15.5159	45.2198	56.1019	62.1361
ENSG00000178752	73.0148	98.3299	68.2698	28.4717	23.3758	29.7553
ENSG00000100593	16.8496	16.788	14.4815	0	0	0
ENSG00000275092	56.1653	29.9786	26.8942	5.86183	6.54522	5.25094
ENSG00000163491	43.8089	28.7795	43.4444	93.7893	88.828	129.523
ENSG00000250802	7.86314	13.1906	11.3783	38.5206	43.9465	70.8876
ENSG00000185112	86.4945	83.9402	73.4418	18.4229	39.2713	21.0037
ENSG00000124508	52.7953	40.7709	55.8571	10.0489	7.48025	16.628
ENSG00000175591	128.057	128.309	103.439	46.0572	44.8815	62.1361
ENSG00000168389	20.2195	29.9786	29.9973	1.67481	1.87006	3.50062
ENSG00000277363	69.6449	45.5675	57.9259	14.2359	17.7656	15.7528
ENSG00000158715	120.194	110.321	138.608	51.0817	41.1414	64.7615
ENSG00000108370	29.2059	26.3812	33.1005	5.02443	1.87006	3.50062
ENSG00000180592	87.6178	70.7496	114.817	174.18	188.876	193.409
ENSG00000184986	76.3848	95.9316	102.405	29.3092	29.921	42.8826
ENSG00000164251	110.084	117.516	93.0952	48.5695	38.3363	46.3833
ENSG00000171916	34.8225	27.5803	24.8254	5.86183	1.87006	0.875156
ENSG00000182578	49.4254	38.3727	53.7883	99.6511	113.139	127.773
ENSG00000181856	60.6585	92.3342	71.373	24.2847	22.4408	28.005
ENSG00000151366	106.714	124.711	107.577	303.978	222.538	169.78
ENSG00000145687	119.07	101.927	112.749	53.5939	45.8166	45.5081
ENSG00000272631	41.5623	58.7581	45.5132	112.212	110.334	118.146
ENSG00000170379	125.81	133.105	157.227	64.4801	61.7121	70.8876
ENSG00000130203	29.2059	39.5718	31.0317	5.86183	6.54522	2.62547
ENSG00000128617	175.236	133.105	115.852	58.6183	70.1274	63.8864
ENSG00000177374	89.8644	91.1351	93.0952	38.5206	38.3363	32.3808
ENSG00000233221	112.331	93.5334	81.7169	28.4717	40.2064	42.0075
ENSG00000110811	35.9458	46.7667	37.2381	5.02443	4.67516	12.2522
ENSG00000171130	98.8509	75.5462	64.1322	140.684	166.436	204.786
ENSG00000196562	24.7127	41.9701	33.1005	4.18702	3.74013	7.00125
ENSG00000259287	1.12331	1.19915	1.03439	27.6343	24.3108	28.8801
ENSG00000151917	44.9322	43.1692	31.0317	128.96	104.724	78.764
ENSG00000176428	13.4797	21.5846	10.3439	0	0	0
ENSG00000241749	23.5894	23.9829	19.6534	0.837404	0	0
ENSG00000237686	172.989	129.508	178.95	82.0656	79.4777	77.0137
ENSG00000269729	50.5487	41.9701	46.5476	15.0733	6.54522	10.5019
ENSG00000267278	58.4119	71.9487	65.1666	25.1221	21.5057	14.8777
ENSG00000188385	10.1097	9.59316	32.0661	59.4557	66.3873	79.6392
ENSG00000277778	19.0962	25.1821	10.3439	56.9435	57.0369	77.8889
ENSG00000131187	78.6314	71.9487	97.2328	36.0084	28.986	27.1298
ENSG00000183018	37.0691	47.9658	32.0661	82.0656	94.4382	126.022
ENSG00000273933	1.12331	2.39829	5.17196	16.7481	29.921	48.1336
ENSG00000200087	31.4525	29.9786	24.8254	82.903	70.1274	83.1398
ENSG00000179292	66.275	98.3299	54.8227	20.0977	21.5057	28.8801
ENSG00000005469	22.4661	45.5675	47.582	108.863	102.854	91.8914
ENSG00000214274	44.9322	21.5846	24.8254	0.837404	7.48025	0.875156
ENSG00000170989	186.469	152.291	135.505	85.4152	70.1274	79.6392
ENSG00000234171	62.9051	63.5547	71.373	161.619	129.969	124.272
ENSG00000162399	1.12331	3.59744	3.10317	19.2603	37.4013	28.005
ENSG00000198208	22.4661	20.3855	15.5159	59.4557	71.9975	56.01
ENSG00000104888	16.8496	17.9872	32.0661	0.837404	0.935032	0.875156
ENSG00000189229	69.6449	82.741	57.9259	161.619	152.41	125.147
ENSG00000164520	114.577	124.711	109.645	46.0572	51.4268	61.2609
ENSG00000249740	144.906	155.889	122.058	60.2931	71.9975	73.5131
ENSG00000270276	13.4797	46.7667	94.1296	12.5611	1.87006	6.12609
ENSG00000104361	19.0962	27.5803	24.8254	75.3664	73.8675	61.2609
ENSG00000256433	22.4661	7.19487	20.6878	58.6183	59.842	63.8864
ENSG00000226688	76.3848	68.3513	56.8915	108.025	165.501	168.905
ENSG00000219986	14.603	5.99573	22.7566	0	0	0
ENSG00000272655	31.4525	26.3812	33.1005	70.342	79.4777	94.5168
ENSG00000130032	52.7953	40.7709	67.2354	6.69923	15.8955	18.3783
ENSG00000168685	167.372	119.915	178.95	79.5534	84.1529	56.01
ENSG00000182472	47.1788	26.3812	20.6878	0.837404	3.74013	7.00125
ENSG00000251191	16.8496	28.7795	39.3069	5.02443	0	3.50062
ENSG00000188763	140.413	112.72	83.7857	48.5695	40.2064	52.5094
ENSG00000256806	122.44	99.5291	89.992	47.732	34.5962	49.0087
ENSG00000129675	31.4525	28.7795	34.1349	5.86183	6.54522	3.50062
ENSG00000205763	131.427	135.503	140.677	63.6427	76.6726	61.2609
ENSG00000259408	0	0	0	17.5855	10.2854	18.3783
ENSG00000150455	56.1653	68.3513	72.4074	139.847	121.554	146.151
ENSG00000258620	23.5894	41.9701	41.3756	5.86183	2.8051	9.62672
ENSG00000175938	131.427	107.923	105.508	49.4069	52.3618	56.8851
ENSG00000137270	22.4661	20.3855	24.8254	0	3.74013	0
ENSG00000235885	38.1924	39.5718	40.3413	13.3985	5.61019	5.25094
ENSG00000170579	3.36992	4.79658	3.10317	25.1221	25.2459	37.6317
ENSG00000255026	38.1924	28.7795	36.2037	6.69923	3.74013	8.75156
ENSG00000136352	84.2479	94.7325	107.577	27.6343	38.3363	49.0087
ENSG00000274487	99.9742	154.69	198.603	57.7809	67.3223	76.1386
ENSG00000255092	3.36992	3.59744	8.27513	30.984	43.9465	26.2547
ENSG00000237886	49.4254	38.3727	51.7196	104.676	103.789	108.519
ENSG00000149573	201.072	148.694	189.294	28.4717	29.921	4.37578
ENSG00000127774	56.1653	52.7624	57.9259	12.5611	18.7006	20.1286
ENSG00000241288	50.5487	58.7581	73.4418	11.7237	14.9605	27.1298
ENSG00000280789	51.672	69.5504	62.0635	127.285	109.399	158.403
ENSG00000239665	39.3157	82.741	71.373	132.31	149.605	146.151
ENSG00000263513	89.8644	111.521	109.645	41.8702	48.6217	48.1336
ENSG00000167105	29.2059	20.3855	20.6878	2.51221	2.8051	1.75031
ENSG00000172006	115.7	103.127	79.6481	47.732	42.0764	35.8814
ENSG00000090661	87.6178	95.9316	76.5449	36.8458	28.986	39.382
ENSG00000068615	52.7953	43.1692	65.1666	111.375	135.58	110.27
ENSG00000105141	23.5894	9.59316	7.24074	0	0	0
ENSG00000275894	33.6992	44.3684	32.0661	8.37404	4.67516	9.62672
ENSG00000126882	79.7547	77.9445	61.0291	166.643	117.814	165.404
ENSG00000197467	17.9729	23.9829	21.7222	0	0	2.62547
ENSG00000227896	7.86314	14.3897	11.3783	55.2687	40.2064	41.1323
ENSG00000183196	102.221	123.512	91.0264	28.4717	51.4268	50.759
ENSG00000233101	19.0962	14.3897	16.5503	51.0817	70.1274	47.2584
ENSG00000154710	126.933	139.101	160.331	67.8298	60.7771	83.1398
ENSG00000152661	28.0826	22.7838	16.5503	2.51221	2.8051	0
ENSG00000260924	20.2195	41.9701	19.6534	89.6023	76.6726	69.1373
ENSG00000172878	65.1517	69.5504	68.2698	133.985	120.619	154.027
ENSG00000150456	13.4797	26.3812	10.3439	52.7565	78.5427	48.1336
ENSG00000132623	78.6314	49.165	78.6137	156.595	144.93	128.648
ENSG00000102271	19.0962	16.788	24.8254	66.9923	68.2573	51.6342
ENSG00000111261	47.1788	34.7752	33.1005	127.285	98.1783	70.0125
ENSG00000155666	25.836	38.3727	29.9973	81.2282	75.7376	84.015
ENSG00000258748	14.603	5.99573	19.6534	46.0572	45.8166	66.5119
ENSG00000139304	12.3564	22.7838	11.3783	80.3908	43.0115	48.1336
ENSG00000207870	16.8496	16.788	21.7222	0.837404	0	0
ENSG00000231160	21.3428	14.3897	29.9973	2.51221	1.87006	0.875156
ENSG00000133624	39.3157	82.741	85.8545	136.497	156.15	166.28
ENSG00000176092	66.275	43.1692	45.5132	15.0733	8.41529	19.2534
ENSG00000215386	4.49322	4.79658	11.3783	35.171	41.1414	32.3808
ENSG00000162946	12.3564	9.59316	19.6534	45.2198	52.3618	53.3845
ENSG00000273356	41.5623	35.9744	45.5132	11.7237	10.2854	9.62672
ENSG00000224431	16.8496	31.1778	20.6878	3.34962	1.87006	1.75031
ENSG00000065717	104.467	85.1393	105.508	37.6832	44.8815	49.0087
ENSG00000142619	26.9593	17.9872	24.8254	1.67481	3.74013	2.62547
ENSG00000174529	51.672	52.7624	63.0979	24.2847	13.0904	14.8777
ENSG00000022355	3.36992	0	6.20635	20.0977	38.3363	27.1298
ENSG00000230650	2.24661	8.39402	4.13756	25.9595	38.3363	28.8801
ENSG00000145416	47.1788	65.953	87.9232	139.847	141.19	138.275
ENSG00000229097	61.7818	56.3598	72.4074	23.4473	25.2459	20.1286
ENSG00000142173	93.2343	80.3427	96.1984	39.358	38.3363	41.1323
ENSG00000228327	38.1924	31.1778	32.0661	87.09	69.1924	92.7665
ENSG00000225742	8.98644	13.1906	12.4127	0	0	0
ENSG00000134215	30.3292	16.788	20.6878	63.6427	80.4127	55.1348
ENSG00000271996	12.3564	7.19487	15.5159	53.5939	40.2064	42.0075
ENSG00000167191	64.0284	52.7624	35.1693	16.7481	4.67516	16.628
ENSG00000242207	12.3564	14.3897	28.963	57.7809	51.4268	74.3883
ENSG00000169193	77.5081	101.927	96.1984	46.8946	30.8561	39.382
ENSG00000214827	26.9593	22.7838	36.2037	82.903	83.2178	62.1361
ENSG00000147202	97.7276	137.902	152.055	61.1305	68.2573	57.7603
ENSG00000166501	17.9729	9.59316	11.3783	53.5939	50.4917	38.5069
ENSG00000187091	39.3157	34.7752	37.2381	8.37404	10.2854	8.75156
ENSG00000184489	56.1653	38.3727	37.2381	15.0733	5.61019	12.2522
ENSG00000171462	117.947	91.1351	105.508	48.5695	57.0369	36.7566
ENSG00000198841	156.139	104.326	139.643	76.2038	50.4917	64.7615
ENSG00000173535	85.3712	88.7368	71.373	31.8214	33.6611	37.6317
ENSG00000163751	21.3428	13.1906	18.619	56.1061	62.6471	48.1336
ENSG00000143375	110.084	86.3385	108.611	48.5695	46.7516	46.3833
ENSG00000112293	47.1788	23.9829	38.2725	88.7649	96.3083	83.1398
ENSG00000117472	128.057	109.122	149.987	59.4557	75.7376	55.1348
ENSG00000198574	30.3292	63.5547	47.582	11.7237	16.8306	8.75156
ENSG00000235109	34.8225	14.3897	29.9973	69.5046	80.4127	70.8876
ENSG00000203684	82.0013	85.1393	85.8545	36.8458	30.8561	41.1323
ENSG00000263847	38.1924	68.3513	67.2354	17.5855	23.3758	14.0025
ENSG00000262050	8.98644	5.99573	8.27513	36.8458	43.0115	28.005
ENSG00000118507	30.3292	39.5718	35.1693	89.6023	71.0624	91.0162
ENSG00000105357	170.742	127.109	131.368	68.6672	53.2968	88.3908
ENSG00000168505	56.1653	57.559	54.8227	16.7481	24.3108	16.628
ENSG00000278828	137.043	105.525	122.058	66.9923	51.4268	61.2609
ENSG00000183160	19.0962	5.99573	9.30952	0	0	0
ENSG00000130940	150.523	104.326	135.505	63.6427	56.1019	73.5131
ENSG00000271425	158.386	115.118	55.8571	41.8702	49.5567	30.6305
ENSG00000160255	123.564	100.728	78.6137	32.6588	46.7516	51.6342
ENSG00000131242	37.0691	23.9829	40.3413	10.0489	3.74013	7.00125
ENSG00000165730	20.2195	8.39402	8.27513	65.3175	45.8166	34.1311
ENSG00000163082	6.73983	11.9915	10.3439	34.3336	44.8815	38.5069
ENSG00000182612	20.2195	21.5846	11.3783	46.8946	50.4917	70.8876
ENSG00000273143	39.3157	56.3598	23.791	6.69923	7.48025	13.1273
ENSG00000271533	26.9593	23.9829	37.2381	57.7809	118.749	69.1373
ENSG00000273769	2.24661	3.59744	3.10317	26.7969	20.5707	24.5044
ENSG00000225032	20.2195	20.3855	25.8598	49.4069	57.972	85.7653
ENSG00000109576	41.5623	29.9786	43.4444	93.7893	94.4382	77.8889
ENSG00000133740	87.6178	51.5633	78.6137	149.058	174.851	119.896
ENSG00000248099	14.603	16.788	3.10317	0	0	0
ENSG00000234880	28.0826	21.5846	40.3413	6.69923	4.67516	6.12609
ENSG00000142611	35.9458	29.9786	25.8598	6.69923	6.54522	6.12609
ENSG00000100003	88.7411	59.9573	74.4762	18.4229	33.6611	33.2559
ENSG00000198246	51.672	44.3684	62.0635	106.35	97.2433	131.273
ENSG00000277224	31.4525	31.1778	45.5132	5.86183	5.61019	13.1273
ENSG00000267304	5.61653	5.99573	4.13756	25.1221	40.2064	23.6292
ENSG00000106852	75.2615	117.516	79.6481	38.5206	33.6611	44.633
ENSG00000104043	3.36992	11.9915	0	41.8702	27.1159	30.6305
ENSG00000137842	48.3021	28.7795	57.9259	106.35	106.594	93.6417
ENSG00000139278	25.836	44.3684	51.7196	9.21145	7.48025	14.0025
ENSG00000256073	64.0284	63.5547	54.8227	23.4473	24.3108	21.0037
ENSG00000261126	22.4661	23.9829	16.5503	52.7565	61.7121	62.1361
ENSG00000169598	57.2886	64.7539	49.6508	114.724	103.789	127.773
ENSG00000123609	66.275	55.1607	115.852	175.855	173.916	140.9
ENSG00000013392	80.878	88.7368	79.6481	35.171	40.2064	35.8814
ENSG00000148700	97.7276	82.741	107.577	49.4069	37.4013	46.3833
ENSG00000280138	94.3576	92.3342	97.2328	37.6832	40.2064	53.3845
ENSG00000001631	32.5759	47.9658	93.0952	149.058	129.034	127.773
ENSG00000260997	28.0826	33.5761	51.7196	11.7237	6.54522	9.62672
ENSG00000272529	0	0	0	9.21145	9.35032	16.628
ENSG00000130813	78.6314	88.7368	75.5106	40.1954	31.7911	34.1311
ENSG00000176884	28.0826	46.7667	24.8254	86.2526	82.2828	74.3883
ENSG00000230234	23.5894	22.7838	15.5159	1.67481	3.74013	1.75031
ENSG00000174327	24.7127	11.9915	34.1349	62.8053	69.1924	70.0125
ENSG00000177173	26.9593	11.9915	18.619	1.67481	1.87006	1.75031
ENSG00000257270	8.98644	16.788	19.6534	52.7565	39.2713	58.6355
ENSG00000183801	3.36992	5.99573	1.03439	20.0977	26.1809	28.8801
ENSG00000213071	25.836	19.1863	27.9286	60.2931	57.0369	77.0137
ENSG00000274828	105.591	154.69	103.439	51.9191	63.5822	63.0112
ENSG00000085465	73.0148	55.1607	53.7883	19.2603	22.4408	26.2547
ENSG00000272870	42.6856	59.9573	62.0635	20.9351	19.6357	17.5031
ENSG00000236499	43.8089	21.5846	31.0317	79.5534	61.7121	107.644
ENSG00000279662	15.7263	19.1863	24.8254	44.3824	71.9975	58.6355
ENSG00000115257	31.4525	53.9615	45.5132	7.53664	11.2204	17.5031
ENSG00000188897	49.4254	55.1607	32.0661	9.21145	17.7656	13.1273
ENSG00000284669	39.3157	45.5675	42.41	6.69923	14.0255	15.7528
ENSG00000213937	42.6856	29.9786	44.4788	13.3985	9.35032	9.62672
ENSG00000145675	67.3983	119.915	64.1322	41.0328	19.6357	34.1311
ENSG00000206417	19.0962	22.7838	13.4471	46.8946	57.972	56.01
ENSG00000089820	28.0826	49.165	45.5132	5.02443	9.35032	16.628
ENSG00000271825	4.49322	1.19915	2.06878	21.7725	26.1809	18.3783
ENSG00000211890	12.3564	14.3897	15.5159	0	0.935032	0
ENSG00000153982	58.4119	52.7624	47.582	19.2603	13.0904	22.7541
ENSG00000183655	98.8509	81.5419	87.9232	40.1954	42.0764	44.633
ENSG00000279059	29.2059	31.1778	36.2037	82.903	68.2573	74.3883
ENSG00000261428	15.7263	4.79658	20.6878	44.3824	53.2968	47.2584
ENSG00000116667	42.6856	27.5803	29.9973	10.0489	9.35032	1.75031
ENSG00000187624	17.9729	20.3855	33.1005	77.0412	66.3873	51.6342
ENSG00000243667	40.439	43.1692	40.3413	87.9275	96.3083	81.3895
ENSG00000103034	30.3292	32.3769	29.9973	85.4152	63.5822	70.8876
ENSG00000258102	116.824	95.9316	99.3015	65.3175	40.2064	41.1323
ENSG00000237491	29.2059	39.5718	75.5106	120.586	134.645	88.3908
ENSG00000197980	68.5216	64.7539	58.9603	21.7725	28.051	28.005
ENSG00000130518	67.3983	76.7453	89.992	32.6588	42.0764	25.3795
ENSG00000172594	6.73983	7.19487	7.24074	28.4717	29.921	35.0062
ENSG00000229207	25.836	19.1863	17.5846	2.51221	2.8051	3.50062
ENSG00000104177	0	2.39829	0	14.2359	18.7006	24.5044
ENSG00000196427	30.3292	14.3897	13.4471	37.6832	82.2828	63.8864
ENSG00000280502	1.12331	1.19915	1.03439	14.2359	21.5057	19.2534
ENSG00000164626	157.263	113.919	112.749	45.2198	57.972	83.1398
ENSG00000155066	80.878	111.521	99.3015	43.545	34.5962	56.8851
ENSG00000186300	69.6449	68.3513	75.5106	34.3336	31.7911	25.3795
ENSG00000172346	40.439	51.5633	45.5132	10.8863	11.2204	21.0037
ENSG00000065621	102.221	107.923	81.7169	47.732	30.8561	55.1348
ENSG00000185955	25.836	16.788	9.30952	0	1.87006	1.75031
ENSG00000124743	38.1924	26.3812	14.4815	76.2038	61.7121	70.8876
ENSG00000173890	98.8509	91.1351	116.886	56.1061	38.3363	54.2597
ENSG00000273759	75.2615	45.5675	86.8889	20.9351	37.4013	16.628
ENSG00000167733	84.2479	47.9658	73.4418	21.7725	28.986	30.6305
ENSG00000246174	31.4525	33.5761	29.9973	88.7649	64.5172	69.1373
ENSG00000151474	1.12331	7.19487	9.30952	18.4229	37.4013	40.2572
ENSG00000182685	48.3021	39.5718	39.3069	77.8786	78.5427	131.273
ENSG00000257151	24.7127	27.5803	37.2381	54.4313	89.7631	78.764
ENSG00000188681	14.603	26.3812	22.7566	59.4557	60.7771	52.5094
ENSG00000251257	69.6449	62.3556	43.4444	22.6099	19.6357	23.6292
ENSG00000232324	77.5081	77.9445	87.9232	38.5206	33.6611	40.2572
ENSG00000100302	43.8089	45.5675	39.3069	10.0489	13.0904	17.5031
ENSG00000227799	23.5894	51.5633	41.3756	10.8863	8.41529	12.2522
ENSG00000049089	12.3564	21.5846	19.6534	49.4069	37.4013	78.764
ENSG00000224950	3.36992	9.59316	7.24074	29.3092	24.3108	40.2572
ENSG00000228206	20.2195	19.1863	29.9973	64.4801	64.5172	53.3845
ENSG00000276122	35.9458	16.788	23.791	68.6672	76.6726	55.1348
ENSG00000133477	22.4661	19.1863	9.30952	0.837404	0	2.62547
ENSG00000132330	42.6856	39.5718	46.5476	96.3015	76.6726	98.8926
ENSG00000143387	60.6585	28.7795	34.1349	10.0489	16.8306	3.50062
ENSG00000228288	20.2195	16.788	10.3439	0	0.935032	1.75031
ENSG00000268204	15.7263	27.5803	38.2725	5.02443	3.74013	7.00125
ENSG00000269929	47.1788	23.9829	36.2037	14.2359	6.54522	5.25094
ENSG00000259881	93.2343	63.5547	73.4418	26.7969	29.921	42.0075
ENSG00000168398	8.98644	13.1906	5.17196	0	0	0
ENSG00000158023	99.9742	73.1479	85.8545	41.0328	45.8166	34.1311
ENSG00000273983	83.1246	101.927	74.4762	48.5695	33.6611	36.7566
ENSG00000170848	24.7127	25.1821	33.1005	8.37404	2.8051	6.12609
ENSG00000279278	19.0962	20.3855	38.2725	44.3824	93.5032	78.764
ENSG00000259431	47.1788	65.953	44.4788	95.4641	104.724	116.396
ENSG00000121653	76.3848	50.3641	82.7513	25.9595	29.921	31.5056
ENSG00000226396	48.3021	35.9744	43.4444	16.7481	12.1554	12.2522
ENSG00000128340	5.61653	14.3897	7.24074	0	0	0
ENSG00000168298	34.8225	26.3812	33.1005	5.86183	8.41529	9.62672
ENSG00000183250	46.0555	38.3727	31.0317	75.3664	87.893	87.5156
ENSG00000239218	17.9729	28.7795	13.4471	4.18702	0	2.62547
ENSG00000111215	0	0	0	18.4229	3.74013	9.62672
ENSG00000005961	67.3983	56.3598	68.2698	26.7969	18.7006	32.3808
ENSG00000156966	22.4661	25.1821	9.30952	1.67481	3.74013	0.875156
ENSG00000197748	39.3157	29.9786	31.0317	5.02443	7.48025	13.1273
ENSG00000223872	17.9729	13.1906	29.9973	0	4.67516	2.62547
ENSG00000117148	16.8496	28.7795	16.5503	51.9191	57.972	56.8851
ENSG00000213742	33.6992	31.1778	24.8254	66.9923	66.3873	74.3883
ENSG00000273199	23.5894	8.39402	17.5846	0	0.935032	2.62547
ENSG00000136943	94.3576	113.919	83.7857	40.1954	46.7516	56.01
ENSG00000279691	20.2195	21.5846	10.3439	0	0.935032	3.50062
ENSG00000104967	7.86314	11.9915	6.20635	0	0	0
ENSG00000181126	14.603	4.79658	7.24074	0	0	0
ENSG00000227470	2.24661	4.79658	3.10317	26.7969	27.1159	14.0025
ENSG00000283646	7.86314	21.5846	26.8942	0	1.87006	3.50062
ENSG00000133216	85.3712	57.559	50.6852	24.2847	20.5707	31.5056
ENSG00000106588	46.0555	46.7667	54.8227	112.212	120.619	74.3883
ENSG00000181444	24.7127	20.3855	7.24074	1.67481	0	2.62547
ENSG00000141655	32.5759	44.3684	29.9973	9.21145	11.2204	10.5019
ENSG00000248503	12.3564	23.9829	19.6534	0.837404	4.67516	0.875156
ENSG00000163297	16.8496	9.59316	18.619	0	0	1.75031
ENSG00000138380	7.86314	9.59316	15.5159	41.0328	43.9465	30.6305
ENSG00000224093	21.3428	17.9872	48.6164	7.53664	6.54522	4.37578
ENSG00000280276	15.7263	8.39402	17.5846	41.0328	49.5567	40.2572
ENSG00000049192	53.9187	38.3727	46.5476	116.399	106.594	70.8876
ENSG00000231738	23.5894	39.5718	34.1349	7.53664	11.2204	7.00125
ENSG00000182816	2.24661	14.3897	10.3439	0	0	0
ENSG00000264717	8.98644	5.99573	16.5503	36.8458	34.5962	42.0075
ENSG00000240668	13.4797	23.9829	28.963	4.18702	2.8051	4.37578
ENSG00000112499	12.3564	9.59316	25.8598	0	1.87006	1.75031
ENSG00000230882	31.4525	47.9658	48.6164	13.3985	12.1554	16.628
ENSG00000054356	13.4797	10.7923	19.6534	1.67481	0	0.875156
ENSG00000232811	38.1924	41.9701	69.3042	12.5611	23.3758	14.8777
ENSG00000237595	20.2195	22.7838	13.4471	3.34962	1.87006	2.62547
ENSG00000256069	1.12331	1.19915	1.03439	16.7481	14.0255	18.3783
ENSG00000232456	30.3292	41.9701	25.8598	12.5611	5.61019	7.00125
ENSG00000113600	21.3428	13.1906	16.5503	1.67481	0	3.50062
ENSG00000104892	62.9051	64.7539	41.3756	22.6099	16.8306	25.3795
ENSG00000225808	13.4797	17.9872	16.5503	1.67481	2.8051	0
ENSG00000267751	35.9458	33.5761	29.9973	80.3908	70.1274	68.2622
ENSG00000109705	30.3292	33.5761	40.3413	76.2038	64.5172	89.2659
ENSG00000068976	14.603	13.1906	16.5503	0	0	2.62547
ENSG00000246477	26.9593	33.5761	42.41	11.7237	4.67516	11.377
ENSG00000103154	12.3564	20.3855	21.7222	1.67481	0	4.37578
ENSG00000270871	32.5759	23.9829	32.0661	57.7809	69.1924	78.764
ENSG00000223891	52.7953	45.5675	66.201	18.4229	28.051	16.628
ENSG00000100490	52.7953	34.7752	56.8915	87.09	95.3732	112.895
ENSG00000140015	17.9729	11.9915	6.20635	44.3824	33.6611	42.8826
ENSG00000261578	93.2343	95.9316	82.7513	37.6832	37.4013	56.8851
ENSG00000123342	21.3428	15.5889	24.8254	3.34962	0.935032	5.25094
ENSG00000169432	7.86314	46.7667	17.5846	120.586	145.865	114.645
ENSG00000246640	33.6992	37.1735	36.2037	12.5611	3.74013	13.1273
ENSG00000146094	48.3021	64.7539	57.9259	97.1389	90.6981	161.029
ENSG00000088543	88.7411	85.1393	87.9232	38.5206	42.0764	49.8839
ENSG00000277283	30.3292	23.9829	22.7566	51.9191	65.4522	68.2622
ENSG00000010379	10.1097	13.1906	11.3783	0	0	0.875156
ENSG00000168779	23.5894	27.5803	21.7222	5.02443	4.67516	6.12609
ENSG00000259621	44.9322	55.1607	61.0291	21.7725	22.4408	20.1286
ENSG00000005102	10.1097	7.19487	12.4127	27.6343	41.1414	36.7566
ENSG00000015520	17.9729	10.7923	13.4471	0	1.87006	0
ENSG00000283418	13.4797	25.1821	23.791	5.86183	0.935032	2.62547
ENSG00000229869	15.7263	8.39402	18.619	1.67481	0	0.875156
ENSG00000110799	6.73983	7.19487	9.30952	33.4962	21.5057	37.6317
ENSG00000163357	32.5759	25.1821	22.7566	64.4801	48.6217	82.2647
ENSG00000177483	47.1788	64.7539	80.6825	17.5855	29.921	30.6305
ENSG00000166473	44.9322	65.953	52.7539	19.2603	12.1554	28.8801
ENSG00000261592	8.98644	22.7838	10.3439	0.837404	0	0.875156
ENSG00000171124	11.2331	15.5889	17.5846	0.837404	0	2.62547
ENSG00000074621	13.4797	26.3812	23.791	60.2931	44.8815	61.2609
ENSG00000175564	11.2331	7.19487	8.27513	25.1221	39.2713	34.1311
ENSG00000186564	73.0148	83.9402	56.8915	16.7481	25.2459	43.7578
ENSG00000188536	8.98644	21.5846	13.4471	0.837404	1.87006	0.875156
ENSG00000229656	61.7818	39.5718	56.8915	15.9107	28.986	12.2522
ENSG00000170745	5.61653	11.9915	6.20635	0	0	0
ENSG00000213085	44.9322	35.9744	40.3413	20.9351	7.48025	7.8764
ENSG00000179776	49.4254	41.9701	43.4444	13.3985	16.8306	19.2534
ENSG00000276853	20.2195	13.1906	24.8254	5.02443	2.8051	0
ENSG00000225177	43.8089	19.1863	24.8254	9.21145	2.8051	7.8764
ENSG00000213118	15.7263	17.9872	9.30952	2.51221	0	0
ENSG00000162892	14.603	33.5761	21.7222	5.86183	1.87006	5.25094
ENSG00000253931	55.042	41.9701	41.3756	15.0733	20.5707	15.7528
ENSG00000197714	51.672	50.3641	65.1666	16.7481	28.986	21.8789
ENSG00000166762	19.0962	44.3684	44.4788	64.4801	98.1783	86.6404
ENSG00000254064	26.9593	34.7752	28.963	9.21145	7.48025	8.75156
ENSG00000028277	14.603	10.7923	23.791	2.51221	2.8051	0
ENSG00000273066	66.275	45.5675	77.5793	24.2847	23.3758	32.3808
ENSG00000227533	37.0691	26.3812	39.3069	4.18702	9.35032	14.8777
ENSG00000235016	50.5487	62.3556	61.0291	17.5855	27.1159	28.005
ENSG00000279672	19.0962	22.7838	13.4471	36.8458	43.9465	75.2634
ENSG00000119608	0	0	1.03439	6.69923	16.8306	14.8777
ENSG00000279382	19.0962	10.7923	28.963	47.732	39.2713	84.015
ENSG00000197417	73.0148	68.3513	48.6164	25.1221	21.5057	34.1311
ENSG00000104044	7.86314	5.99573	4.13756	27.6343	21.5057	28.8801
ENSG00000261706	104.467	92.3342	74.4762	46.8946	35.5312	52.5094
ENSG00000261136	10.1097	8.39402	17.5846	42.7076	35.5312	36.7566
ENSG00000171840	33.6992	50.3641	18.619	77.0412	72.9325	84.015
ENSG00000085741	17.9729	15.5889	31.0317	0.837404	2.8051	7.00125
ENSG00000224846	7.86314	9.59316	5.17196	0	0	0
ENSG00000263681	22.4661	33.5761	22.7566	3.34962	10.2854	4.37578
ENSG00000254991	16.8496	16.788	12.4127	1.67481	2.8051	0.875156
ENSG00000170965	24.7127	14.3897	12.4127	2.51221	3.74013	0
ENSG00000163644	24.7127	39.5718	34.1349	10.0489	13.0904	3.50062
ENSG00000258302	24.7127	28.7795	27.9286	9.21145	6.54522	5.25094
ENSG00000145949	2.24661	1.19915	4.13756	20.9351	19.6357	14.8777
ENSG00000248746	5.61653	16.788	10.3439	0.837404	0	0
ENSG00000204524	74.1381	67.1521	55.8571	21.7725	34.5962	31.5056
ENSG00000261204	12.3564	7.19487	9.30952	32.6588	29.921	35.8814
ENSG00000143570	20.2195	40.7709	42.41	65.3175	76.6726	89.2659
ENSG00000244578	17.9729	16.788	12.4127	41.0328	38.3363	51.6342
ENSG00000214456	11.2331	28.7795	9.30952	3.34962	0.935032	0.875156
ENSG00000107551	13.4797	5.99573	12.4127	0	0.935032	0
ENSG00000273521	19.0962	19.1863	6.20635	0.837404	2.8051	0
ENSG00000177138	43.8089	47.9658	38.2725	16.7481	17.7656	14.0025
ENSG00000228918	0	0	0	8.37404	14.0255	3.50062
ENSG00000021645	31.4525	25.1821	15.5159	51.9191	60.7771	62.1361
ENSG00000229021	21.3428	22.7838	9.30952	1.67481	4.67516	0.875156
ENSG00000148082	17.9729	15.5889	21.7222	46.8946	43.9465	52.5094
ENSG00000255186	1.12331	4.79658	1.03439	15.0733	21.5057	16.628
ENSG00000241313	0	4.79658	2.06878	14.2359	22.4408	17.5031
ENSG00000275325	0	4.79658	5.17196	18.4229	27.1159	17.5031
ENSG00000163686	96.6043	111.521	107.577	36.8458	40.2064	77.8889
ENSG00000077616	51.672	74.347	87.9232	39.358	33.6611	19.2534
ENSG00000185338	26.9593	15.5889	24.8254	0	0.935032	8.75156
ENSG00000285588	11.2331	10.7923	11.3783	29.3092	39.2713	36.7566
ENSG00000266173	43.8089	23.9829	41.3756	67.8298	74.8025	92.7665
ENSG00000162894	73.0148	98.3299	57.9259	40.1954	37.4013	28.8801
ENSG00000083067	67.3983	41.9701	64.1322	23.4473	24.3108	26.2547
ENSG00000204128	17.9729	11.9915	14.4815	0.837404	0	3.50062
ENSG00000250697	16.8496	11.9915	9.30952	0	0	1.75031
ENSG00000135114	22.4661	14.3897	9.30952	0	3.74013	0.875156
ENSG00000174951	67.3983	33.5761	37.2381	113.887	91.6331	81.3895
ENSG00000136040	6.73983	7.19487	15.5159	30.1466	30.8561	41.1323
ENSG00000197380	8.98644	27.5803	18.619	0	4.67516	2.62547
ENSG00000280287	49.4254	46.7667	57.9259	15.9107	14.0255	29.7553
ENSG00000007314	12.3564	13.1906	18.619	0.837404	0	3.50062
ENSG00000163293	25.836	19.1863	27.9286	9.21145	4.67516	1.75031
ENSG00000162148	16.8496	20.3855	31.0317	6.69923	3.74013	4.37578
ENSG00000109061	7.86314	3.59744	8.27513	19.2603	31.7911	30.6305
ENSG00000259212	15.7263	11.9915	25.8598	42.7076	40.2064	64.7615
ENSG00000108960	59.5352	62.3556	96.1984	36.8458	33.6611	31.5056
ENSG00000196668	14.603	11.9915	11.3783	0	1.87006	0.875156
ENSG00000123453	15.7263	14.3897	16.5503	0	4.67516	0
ENSG00000242574	5.61653	19.1863	16.5503	0	0	2.62547
ENSG00000223461	13.4797	15.5889	10.3439	0	0	2.62547
ENSG00000184110	336.992	348.951	351.693	503.28	1018.25	628.362
ENSG00000163053	23.5894	27.5803	27.9286	5.02443	4.67516	10.5019
ENSG00000199072	7.86314	10.7923	3.10317	0	0	0
ENSG00000276115	2.24661	1.19915	1.03439	13.3985	18.7006	13.1273
ENSG00000277287	0	2.39829	0	10.8863	7.48025	27.1298
ENSG00000110876	24.7127	39.5718	32.0661	8.37404	5.61019	14.0025
ENSG00000187122	0	1.19915	5.17196	18.4229	17.7656	16.628
ENSG00000148824	37.0691	38.3727	23.791	69.5046	67.3223	73.5131
ENSG00000143845	43.8089	38.3727	33.1005	11.7237	9.35032	18.3783
ENSG00000254531	58.4119	71.9487	49.6508	19.2603	32.7261	26.2547
ENSG00000278905	0	1.19915	0	13.3985	14.0255	7.00125
ENSG00000143178	73.0148	51.5633	62.0635	34.3336	27.1159	21.8789
ENSG00000217275	30.3292	19.1863	19.6534	6.69923	6.54522	0.875156
ENSG00000260750	21.3428	33.5761	27.9286	79.5534	49.5567	60.3858
ENSG00000279415	4.49322	5.99573	5.17196	19.2603	22.4408	28.005
ENSG00000092421	5.61653	20.3855	15.5159	45.2198	41.1414	37.6317
ENSG00000228492	10.1097	9.59316	5.17196	24.2847	42.0764	24.5044
ENSG00000100055	7.86314	13.1906	8.27513	0	0.935032	0
ENSG00000253816	10.1097	8.39402	3.10317	31.8214	14.0255	44.633
ENSG00000235097	7.86314	3.59744	9.30952	0	0	0
ENSG00000273576	5.61653	7.19487	11.3783	39.358	31.7911	19.2534
ENSG00000228768	6.73983	14.3897	8.27513	0	0	0.875156
ENSG00000205220	43.8089	27.5803	28.963	77.0412	60.7771	75.2634
ENSG00000285763	4.49322	0	2.06878	16.7481	14.9605	19.2534
ENSG00000277007	0	0	4.13756	9.21145	14.9605	24.5044
ENSG00000149531	15.7263	27.5803	24.8254	53.5939	54.2318	53.3845
ENSG00000164674	15.7263	14.3897	13.4471	0.837404	0.935032	3.50062
ENSG00000233191	25.836	20.3855	21.7222	7.53664	2.8051	5.25094
ENSG00000189120	49.4254	44.3684	44.4788	18.4229	14.0255	22.7541
ENSG00000261159	4.49322	5.99573	6.20635	16.7481	28.986	26.2547
ENSG00000125775	31.4525	49.165	29.9973	10.8863	13.0904	14.0025
ENSG00000256268	5.61653	15.5889	16.5503	1.67481	0.935032	0
ENSG00000123405	50.5487	44.3684	50.6852	29.3092	11.2204	14.0025
ENSG00000213412	0	5.99573	4.13756	25.1221	20.5707	14.8777
ENSG00000185565	41.5623	37.1735	32.0661	6.69923	4.67516	21.0037
ENSG00000225218	5.61653	4.79658	10.3439	15.9107	40.2064	28.8801
ENSG00000273820	28.0826	20.3855	21.7222	2.51221	10.2854	2.62547
ENSG00000203814	68.5216	46.7667	61.0291	31.8214	19.6357	26.2547
ENSG00000230795	11.2331	10.7923	18.619	0.837404	0.935032	2.62547
ENSG00000239697	29.2059	23.9829	17.5846	5.02443	6.54522	6.12609
ENSG00000175984	84.2479	71.9487	76.5449	51.9191	27.1159	33.2559
ENSG00000164849	19.0962	16.788	34.1349	4.18702	8.41529	3.50062
ENSG00000117425	22.4661	29.9786	17.5846	50.2443	57.972	54.2597
ENSG00000261644	23.5894	7.19487	12.4127	0	3.74013	0
ENSG00000146197	22.4661	7.19487	21.7222	37.6832	43.9465	62.1361
ENSG00000115594	29.2059	20.3855	28.963	5.02443	10.2854	6.12609
ENSG00000248787	21.3428	13.1906	20.6878	5.02443	2.8051	2.62547
ENSG00000127720	19.0962	11.9915	36.2037	54.4313	79.4777	42.8826
ENSG00000088992	31.4525	41.9701	47.582	15.9107	14.9605	14.8777
ENSG00000164989	17.9729	29.9786	32.0661	63.6427	66.3873	50.759
ENSG00000261553	37.0691	46.7667	73.4418	21.7725	27.1159	7.00125
ENSG00000251169	46.0555	39.5718	34.1349	13.3985	13.0904	18.3783
ENSG00000166342	0	0	0	5.02443	8.41529	8.75156
ENSG00000158104	48.3021	63.5547	62.0635	21.7725	25.2459	31.5056
ENSG00000198945	58.4119	69.5504	82.7513	34.3336	32.7261	36.7566
ENSG00000207563	11.2331	5.99573	3.10317	0	0	0
ENSG00000170500	0	1.19915	0	9.21145	14.0255	8.75156
ENSG00000135643	31.4525	26.3812	37.2381	6.69923	9.35032	14.0025
ENSG00000187688	15.7263	9.59316	10.3439	1.67481	0.935032	0
ENSG00000163009	32.5759	31.1778	31.0317	51.0817	72.9325	77.0137
ENSG00000204791	0	0	0	5.02443	2.8051	15.7528
ENSG00000244041	56.1653	68.3513	49.6508	22.6099	31.7911	24.5044
ENSG00000139155	15.7263	10.7923	12.4127	36.0084	28.986	47.2584
ENSG00000251576	6.73983	10.7923	16.5503	0	0.935032	0.875156
ENSG00000026036	25.836	49.165	22.7566	46.8946	68.2573	120.772
ENSG00000215126	39.3157	26.3812	44.4788	66.1549	74.8025	84.015
ENSG00000252408	5.61653	5.99573	3.10317	11.7237	29.921	27.1298
ENSG00000203362	61.7818	52.7624	46.5476	30.984	17.7656	20.1286
ENSG00000124406	17.9729	20.3855	20.6878	51.0817	39.2713	52.5094
ENSG00000238113	4.49322	2.39829	3.10317	15.9107	15.8955	23.6292
ENSG00000198754	31.4525	23.9829	27.9286	4.18702	5.61019	13.1273
ENSG00000274471	10.1097	15.5889	12.4127	40.1954	35.5312	32.3808
ENSG00000268521	6.73983	3.59744	6.20635	36.0084	22.4408	14.0025
ENSG00000166816	56.1653	50.3641	63.0979	25.9595	18.7006	31.5056
ENSG00000185974	6.73983	5.99573	6.20635	0	0	0
ENSG00000111860	51.672	97.1308	82.7513	31.8214	43.9465	36.7566
ENSG00000275769	5.61653	10.7923	21.7222	0.837404	0.935032	1.75031
ENSG00000247796	21.3428	29.9786	12.4127	59.4557	37.4013	61.2609
ENSG00000105088	68.5216	49.165	62.0635	30.984	19.6357	31.5056
ENSG00000119514	75.2615	41.9701	44.4788	8.37404	22.4408	29.7553
ENSG00000240498	25.836	46.7667	41.3756	86.2526	66.3873	77.0137
ENSG00000164363	8.98644	7.19487	10.3439	0.837404	0	0
ENSG00000162426	23.5894	13.1906	24.8254	4.18702	4.67516	5.25094
ENSG00000204659	3.36992	7.19487	4.13756	25.9595	16.8306	21.8789
ENSG00000262248	3.36992	9.59316	6.20635	0	0	0
ENSG00000280279	24.7127	20.3855	27.9286	2.51221	3.74013	11.377
ENSG00000102891	28.0826	28.7795	18.619	10.8863	4.67516	0
ENSG00000178597	0	0	0	5.02443	3.74013	13.1273
ENSG00000285867	29.2059	40.7709	36.2037	10.0489	15.8955	12.2522
ENSG00000173013	29.2059	41.9701	40.3413	14.2359	11.2204	15.7528
ENSG00000204397	11.2331	8.39402	14.4815	1.67481	0	0.875156
ENSG00000174788	46.0555	14.3897	25.8598	10.0489	7.48025	6.12609
ENSG00000196296	52.7953	35.9744	75.5106	22.6099	26.1809	21.8789
ENSG00000280147	14.603	3.59744	2.06878	0	0	0
ENSG00000279863	42.6856	16.788	40.3413	10.0489	8.41529	13.1273
ENSG00000180938	4.49322	8.39402	5.17196	22.6099	36.4662	14.8777
ENSG00000157388	22.4661	27.5803	24.8254	44.3824	53.2968	70.0125
ENSG00000184261	3.36992	1.19915	3.10317	10.0489	21.5057	18.3783
ENSG00000168961	14.603	21.5846	15.5159	4.18702	0	4.37578
ENSG00000141642	42.6856	29.9786	32.0661	66.1549	67.3223	76.1386
ENSG00000229808	13.4797	35.9744	32.0661	0.837404	8.41529	9.62672
ENSG00000278570	12.3564	17.9872	10.3439	0.837404	2.8051	1.75031
ENSG00000233024	29.2059	34.7752	38.2725	59.4557	145.865	42.8826
ENSG00000154438	0	4.79658	1.03439	17.5855	14.0255	14.0025
ENSG00000155158	37.0691	41.9701	42.41	10.8863	21.5057	14.8777
ENSG00000269352	13.4797	5.99573	16.5503	37.6832	39.2713	29.7553
ENSG00000058085	20.2195	25.1821	22.7566	3.34962	6.54522	7.8764
ENSG00000211451	62.9051	53.9615	58.9603	28.4717	25.2459	30.6305
ENSG00000197406	32.5759	37.1735	32.0661	5.86183	14.9605	14.0025
ENSG00000258365	5.61653	4.79658	7.24074	20.9351	24.3108	23.6292
ENSG00000266918	4.49322	5.99573	2.06878	20.9351	16.8306	21.0037
ENSG00000272374	12.3564	15.5889	13.4471	33.4962	32.7261	45.5081
ENSG00000235385	11.2331	9.59316	10.3439	0.837404	0	0.875156
ENSG00000159885	62.9051	51.5633	65.1666	30.1466	31.7911	24.5044
ENSG00000215375	14.603	20.3855	15.5159	35.171	46.7516	44.633
ENSG00000264424	16.8496	16.788	11.3783	37.6832	45.8166	34.1311
ENSG00000160201	195.455	137.902	399.275	73.6916	75.7376	105.894
ENSG00000244176	24.7127	25.1821	11.3783	61.1305	39.2713	49.0087
ENSG00000267199	0	1.19915	0	10.0489	8.41529	10.5019
ENSG00000143882	51.672	29.9786	52.7539	25.1221	4.67516	15.7528
ENSG00000125735	20.2195	8.39402	6.20635	0	0.935032	1.75031
ENSG00000221995	19.0962	35.9744	17.5846	5.86183	5.61019	7.8764
ENSG00000135406	6.73983	17.9872	12.4127	0.837404	2.8051	0
ENSG00000151468	35.9458	26.3812	38.2725	61.9679	65.4522	75.2634
ENSG00000241544	4.49322	7.19487	6.20635	0	0	0
ENSG00000129910	21.3428	11.9915	21.7222	5.02443	4.67516	1.75031
ENSG00000163701	37.0691	23.9829	31.0317	5.86183	11.2204	13.1273
ENSG00000244349	7.86314	1.19915	0	24.2847	26.1809	8.75156
ENSG00000139192	30.3292	22.7838	40.3413	7.53664	14.0255	9.62672
ENSG00000278546	21.3428	16.788	12.4127	2.51221	1.87006	5.25094
ENSG00000278383	3.36992	3.59744	5.17196	18.4229	20.5707	17.5031
ENSG00000082196	17.9729	19.1863	31.0317	48.5695	72.9325	40.2572
ENSG00000167332	5.61653	4.79658	3.10317	19.2603	20.5707	19.2534
ENSG00000223592	3.36992	3.59744	11.3783	0	0	0
ENSG00000166183	11.2331	3.59744	6.20635	20.9351	18.7006	40.2572
ENSG00000249249	14.603	11.9915	23.791	4.18702	3.74013	1.75031
ENSG00000062282	16.8496	31.1778	17.5846	68.6672	51.4268	36.7566
ENSG00000039068	5.61653	5.99573	8.27513	32.6588	19.6357	21.0037
ENSG00000267750	59.5352	33.5761	36.2037	22.6099	14.0255	14.0025
ENSG00000163884	6.73983	9.59316	8.27513	0	0.935032	0
ENSG00000240006	2.24661	4.79658	11.3783	0	0	0
ENSG00000085831	34.8225	26.3812	34.1349	12.5611	7.48025	13.1273
ENSG00000215244	12.3564	4.79658	19.6534	2.51221	0	0.875156
ENSG00000231305	13.4797	16.788	10.3439	56.1061	31.7911	26.2547
ENSG00000261604	24.7127	31.1778	27.9286	9.21145	12.1554	5.25094
ENSG00000188672	10.1097	13.1906	11.3783	0	1.87006	1.75031
ENSG00000257647	1.12331	2.39829	1.03439	11.7237	14.9605	12.2522
ENSG00000214694	25.836	23.9829	28.963	51.9191	62.6471	52.5094
ENSG00000234219	4.49322	17.9872	11.3783	0	1.87006	0.875156
ENSG00000285883	0	0	0	5.02443	6.54522	7.8764
ENSG00000230836	24.7127	25.1821	33.1005	10.0489	8.41529	8.75156
ENSG00000132702	6.73983	16.788	21.7222	0	1.87006	4.37578
ENSG00000198535	11.2331	22.7838	20.6878	5.86183	3.74013	1.75031
ENSG00000272128	0	0	0	6.69923	5.61019	7.00125
ENSG00000237017	16.8496	15.5889	25.8598	7.53664	3.74013	0.875156
ENSG00000253854	7.86314	9.59316	16.5503	36.0084	31.7911	30.6305
ENSG00000273448	6.73983	5.99573	13.4471	21.7725	30.8561	33.2559
ENSG00000205129	15.7263	19.1863	22.7566	5.02443	3.74013	5.25094
ENSG00000237074	25.836	21.5846	9.30952	3.34962	4.67516	4.37578
ENSG00000229891	15.7263	10.7923	16.5503	2.51221	3.74013	0.875156
ENSG00000113763	13.4797	3.59744	16.5503	0	1.87006	0.875156
ENSG00000176383	53.9187	52.7624	56.8915	29.3092	18.7006	28.8801
ENSG00000167995	21.3428	22.7838	33.1005	11.7237	4.67516	6.12609
ENSG00000115194	25.836	13.1906	19.6534	4.18702	3.74013	6.12609
ENSG00000175084	8.98644	10.7923	18.619	1.67481	0.935032	2.62547
ENSG00000270558	7.86314	8.39402	3.10317	22.6099	28.051	20.1286
ENSG00000168481	14.603	10.7923	14.4815	2.51221	0.935032	2.62547
ENSG00000109667	6.73983	3.59744	6.20635	20.0977	17.7656	27.1298
ENSG00000263155	26.9593	13.1906	16.5503	5.02443	4.67516	3.50062
ENSG00000134668	8.98644	17.9872	24.8254	2.51221	0	6.12609
ENSG00000184709	29.2059	23.9829	24.8254	54.4313	50.4917	58.6355
ENSG00000186132	32.5759	17.9872	48.6164	62.8053	74.8025	71.7628
ENSG00000186517	23.5894	37.1735	29.9973	6.69923	16.8306	5.25094
ENSG00000146453	6.73983	11.9915	10.3439	0.837404	0	0.875156
ENSG00000242147	33.6992	16.788	11.3783	2.51221	5.61019	6.12609
ENSG00000267892	6.73983	11.9915	5.17196	0	0	0.875156
ENSG00000149633	6.73983	7.19487	3.10317	0	0	0
ENSG00000285928	20.2195	23.9829	15.5159	3.34962	5.61019	6.12609
ENSG00000154065	53.9187	20.3855	28.963	7.53664	15.8955	11.377
ENSG00000179242	23.5894	22.7838	29.9973	42.7076	57.972	63.8864
ENSG00000225978	10.1097	5.99573	18.619	1.67481	1.87006	0
ENSG00000261089	14.603	16.788	19.6534	1.67481	2.8051	6.12609
ENSG00000188859	0	1.19915	0	5.02443	8.41529	14.0025
ENSG00000124374	61.7818	47.9658	61.0291	30.1466	30.8561	21.8789
ENSG00000213888	11.2331	23.9829	11.3783	33.4962	36.4662	50.759
ENSG00000165457	14.603	15.5889	12.4127	0.837404	1.87006	4.37578
ENSG00000270640	10.1097	9.59316	12.4127	0	0	2.62547
ENSG00000214402	20.2195	21.5846	23.791	3.34962	4.67516	9.62672
ENSG00000169896	10.1097	11.9915	10.3439	0.837404	1.87006	0.875156
ENSG00000184923	0	1.19915	0	6.69923	5.61019	14.8777
ENSG00000234476	28.0826	33.5761	27.9286	64.4801	51.4268	63.8864
ENSG00000263826	30.3292	31.1778	21.7222	61.1305	46.7516	64.7615
ENSG00000259895	1.12331	5.99573	4.13756	14.2359	18.7006	21.0037
ENSG00000018280	41.5623	45.5675	52.7539	20.9351	17.7656	24.5044
ENSG00000182885	7.86314	3.59744	5.17196	0	0	0
ENSG00000115841	5.61653	16.788	18.619	44.3824	37.4013	30.6305
ENSG00000237166	1.12331	3.59744	13.4471	0	0	0
ENSG00000168676	21.3428	17.9872	27.9286	5.02443	6.54522	7.8764
ENSG00000229873	1.12331	3.59744	2.06878	9.21145	21.5057	13.1273
ENSG00000244242	13.4797	15.5889	5.17196	1.67481	1.87006	0
ENSG00000235138	12.3564	3.59744	12.4127	23.4473	22.4408	47.2584
ENSG00000204618	41.5623	38.3727	51.7196	20.0977	15.8955	21.8789
ENSG00000146166	11.2331	15.5889	9.30952	35.171	30.8561	31.5056
ENSG00000245105	4.49322	5.99573	7.24074	22.6099	24.3108	18.3783
ENSG00000243566	26.9593	31.1778	31.0317	54.4313	52.3618	73.5131
ENSG00000213904	28.0826	33.5761	17.5846	5.86183	7.48025	11.377
ENSG00000154511	33.6992	31.1778	28.963	5.02443	16.8306	10.5019
ENSG00000258469	10.1097	10.7923	12.4127	0	2.8051	0.875156
ENSG00000125046	23.5894	10.7923	38.2725	52.7565	63.5822	52.5094
ENSG00000233110	0	0	0	8.37404	6.54522	3.50062
ENSG00000185905	4.49322	1.19915	5.17196	18.4229	14.0255	20.1286
ENSG00000115339	41.5623	39.5718	53.7883	30.1466	11.2204	12.2522
ENSG00000170629	28.0826	31.1778	17.5846	66.9923	45.8166	51.6342
ENSG00000115596	13.4797	10.7923	5.17196	0	1.87006	0
ENSG00000160678	3.36992	2.39829	7.24074	15.9107	17.7656	23.6292
ENSG00000260285	34.8225	21.5846	19.6534	53.5939	40.2064	74.3883
ENSG00000280254	11.2331	8.39402	11.3783	31.8214	37.4013	21.0037
ENSG00000120471	2.24661	8.39402	4.13756	20.9351	22.4408	16.628
ENSG00000189269	1.12331	1.19915	3.10317	14.2359	9.35032	15.7528
ENSG00000103316	21.3428	51.5633	36.2037	10.0489	14.0255	16.628
ENSG00000229447	12.3564	21.5846	11.3783	4.18702	1.87006	2.62547
ENSG00000239523	16.8496	17.9872	14.4815	44.3824	41.1414	32.3808
ENSG00000187479	10.1097	9.59316	27.9286	5.86183	0.935032	0.875156
ENSG00000253270	25.836	19.1863	17.5846	1.67481	5.61019	8.75156
ENSG00000185482	8.98644	1.19915	4.13756	16.7481	19.6357	24.5044
ENSG00000240766	10.1097	11.9915	11.3783	1.67481	1.87006	0.875156
ENSG00000100197	6.73983	7.19487	2.06878	20.0977	19.6357	21.8789
ENSG00000204949	20.2195	5.99573	12.4127	2.51221	0	2.62547
ENSG00000244218	26.9593	27.5803	19.6534	3.34962	13.0904	5.25094
ENSG00000249685	15.7263	11.9915	14.4815	39.358	37.4013	29.7553
ENSG00000205085	25.836	34.7752	34.1349	43.545	70.1274	79.6392
ENSG00000278727	6.73983	1.19915	4.13756	20.0977	23.3758	12.2522
ENSG00000251688	0	0	0	4.18702	7.48025	6.12609
ENSG00000233098	1.12331	0	0	9.21145	12.1554	4.37578
ENSG00000100077	38.1924	31.1778	42.41	15.9107	18.7006	11.377
ENSG00000285725	13.4797	5.99573	19.6534	48.5695	34.5962	26.2547
ENSG00000236581	12.3564	5.99573	11.3783	1.67481	0	0.875156
ENSG00000285517	49.4254	50.3641	56.8915	27.6343	27.1159	21.8789
ENSG00000174482	12.3564	21.5846	13.4471	5.02443	0	3.50062
ENSG00000285644	15.7263	11.9915	15.5159	37.6832	36.4662	33.2559
ENSG00000231113	49.4254	51.5633	27.9286	16.7481	21.5057	16.628
ENSG00000265752	0	0	2.06878	17.5855	10.2854	5.25094
ENSG00000168899	34.8225	41.9701	42.41	16.7481	13.0904	21.0037
ENSG00000274712	58.4119	44.3684	71.373	25.1221	20.5707	37.6317
ENSG00000176933	6.73983	9.59316	3.10317	15.9107	25.2459	28.005
ENSG00000273340	6.73983	5.99573	3.10317	0	0	0
ENSG00000104290	34.8225	13.1906	35.1693	12.5611	7.48025	0
ENSG00000240771	17.9729	31.1778	16.5503	6.69923	3.74013	7.8764
ENSG00000067221	34.8225	47.9658	41.3756	56.1061	65.4522	126.898
ENSG00000112559	29.2059	14.3897	10.3439	1.67481	6.54522	3.50062
ENSG00000254632	11.2331	9.59316	8.27513	29.3092	22.4408	32.3808
ENSG00000179148	40.439	40.7709	25.8598	11.7237	17.7656	13.1273
ENSG00000172508	35.9458	39.5718	29.9973	10.8863	14.0255	17.5031
ENSG00000258701	3.36992	3.59744	4.13756	18.4229	16.8306	14.8777
ENSG00000113319	17.9729	10.7923	9.30952	30.1466	46.7516	26.2547
ENSG00000072195	10.1097	13.1906	8.27513	1.67481	0	1.75031
ENSG00000225526	12.3564	15.5889	15.5159	26.7969	41.1414	41.1323
ENSG00000241634	10.1097	23.9829	26.8942	39.358	44.8815	58.6355
ENSG00000272825	2.24661	0	2.06878	8.37404	13.0904	14.8777
ENSG00000177181	32.5759	13.1906	26.8942	9.21145	8.41529	3.50062
ENSG00000105877	34.8225	22.7838	33.1005	74.529	53.2968	54.2597
ENSG00000260000	43.8089	65.953	62.0635	36.0084	28.051	17.5031
ENSG00000182327	20.2195	16.788	13.4471	40.1954	39.2713	38.5069
ENSG00000110169	11.2331	11.9915	19.6534	5.02443	1.87006	0
ENSG00000114541	52.7953	46.7667	50.6852	26.7969	20.5707	25.3795
ENSG00000104808	13.4797	20.3855	15.5159	5.02443	4.67516	0.875156
ENSG00000261659	8.98644	4.79658	4.13756	16.7481	27.1159	21.0037
ENSG00000263327	13.4797	15.5889	6.20635	36.0084	28.986	30.6305
ENSG00000165238	1.12331	5.99573	9.30952	0	0	0
ENSG00000204174	29.2059	26.3812	28.963	43.545	75.7376	54.2597
ENSG00000278978	62.9051	43.1692	73.4418	37.6832	30.8561	14.0025
ENSG00000234373	8.98644	1.19915	7.24074	18.4229	15.8955	34.1311
ENSG00000270720	0	0	0	8.37404	6.54522	2.62547
ENSG00000047648	15.7263	17.9872	21.7222	41.8702	41.1414	42.0075
ENSG00000253649	0	1.19915	0	12.5611	10.2854	2.62547
ENSG00000152689	22.4661	23.9829	14.4815	54.4313	34.5962	47.2584
ENSG00000242715	10.1097	22.7838	8.27513	31.8214	38.3363	36.7566
ENSG00000205913	25.836	16.788	19.6534	44.3824	43.9465	47.2584
ENSG00000233264	10.1097	26.3812	17.5846	4.18702	3.74013	5.25094
ENSG00000122756	24.7127	16.788	13.4471	2.51221	2.8051	7.8764
ENSG00000141505	11.2331	9.59316	6.20635	0	0	1.75031
ENSG00000261087	26.9593	28.7795	25.8598	9.21145	14.0255	4.37578
ENSG00000223459	4.49322	7.19487	4.13756	13.3985	51.4268	7.00125
ENSG00000184524	4.49322	7.19487	6.20635	15.9107	17.7656	30.6305
ENSG00000172476	14.603	17.9872	17.5846	40.1954	43.0115	33.2559
ENSG00000183248	14.603	10.7923	9.30952	0	3.74013	0.875156
ENSG00000262703	12.3564	7.19487	9.30952	25.1221	21.5057	37.6317
ENSG00000272498	3.36992	2.39829	4.13756	17.5855	11.2204	18.3783
ENSG00000241278	19.0962	7.19487	6.20635	0.837404	0	2.62547
ENSG00000280693	3.36992	3.59744	8.27513	0	0	0
ENSG00000048052	64.0284	41.9701	36.2037	20.9351	25.2459	19.2534
ENSG00000176125	30.3292	20.3855	19.6534	45.2198	53.2968	49.0087
ENSG00000260495	0	1.19915	3.10317	14.2359	15.8955	6.12609
ENSG00000279520	50.5487	70.7496	44.4788	19.2603	29.921	31.5056
ENSG00000249252	10.1097	10.7923	17.5846	3.34962	2.8051	0
ENSG00000134917	30.3292	28.7795	35.1693	13.3985	8.41529	14.8777
ENSG00000226891	0	0	2.06878	9.21145	10.2854	10.5019
ENSG00000137841	7.86314	7.19487	15.5159	26.7969	26.1809	34.1311
ENSG00000243766	20.2195	14.3897	31.0317	46.0572	53.2968	44.633
ENSG00000283050	10.1097	13.1906	9.30952	27.6343	28.986	30.6305
ENSG00000147168	16.8496	9.59316	8.27513	2.51221	0.935032	1.75031
ENSG00000197149	1.12331	8.39402	6.20635	0	0	0
ENSG00000229020	28.0826	32.3769	39.3069	15.9107	10.2854	14.0025
ENSG00000177494	4.49322	3.59744	0	15.9107	14.0255	14.0025
ENSG00000171121	7.86314	8.39402	3.10317	24.2847	17.7656	23.6292
ENSG00000104953	28.0826	15.5889	22.7566	8.37404	8.41529	2.62547
ENSG00000125414	24.7127	28.7795	23.791	53.5939	48.6217	52.5094
ENSG00000204934	3.36992	3.59744	0	10.0489	13.0904	18.3783
ENSG00000257497	49.4254	38.3727	56.8915	28.4717	13.0904	24.5044
ENSG00000229160	7.86314	4.79658	5.17196	19.2603	23.3758	19.2534
ENSG00000177076	24.7127	25.1821	21.7222	5.86183	7.48025	10.5019
ENSG00000257298	24.7127	39.5718	26.8942	15.0733	10.2854	8.75156
ENSG00000279873	8.98644	8.39402	4.13756	23.4473	23.3758	21.8789
ENSG00000259856	32.5759	38.3727	11.3783	8.37404	7.48025	10.5019
ENSG00000182118	29.2059	7.19487	26.8942	6.69923	3.74013	6.12609
ENSG00000214776	20.2195	14.3897	22.7566	47.732	33.6611	47.2584
ENSG00000233936	21.3428	25.1821	26.8942	55.2687	53.2968	42.0075
ENSG00000256633	17.9729	21.5846	26.8942	10.0489	1.87006	7.00125
ENSG00000271009	3.36992	5.99573	6.20635	16.7481	20.5707	20.1286
ENSG00000166596	1.12331	1.19915	1.03439	13.3985	4.67516	14.0025
ENSG00000235408	35.9458	29.9786	39.3069	16.7481	14.0255	14.0025
ENSG00000268355	5.61653	4.79658	4.13756	0	0	0
ENSG00000267577	5.61653	4.79658	4.13756	0	0	0
ENSG00000165995	11.2331	10.7923	22.7566	36.8458	43.9465	30.6305
ENSG00000204869	3.36992	3.59744	10.3439	24.2847	21.5057	17.5031
ENSG00000183671	39.3157	10.7923	39.3069	52.7565	70.1274	70.0125
ENSG00000274220	3.36992	3.59744	1.03439	9.21145	20.5707	13.1273
ENSG00000221852	6.73983	4.79658	3.10317	0	0	0
ENSG00000162039	13.4797	8.39402	7.24074	21.7725	32.7261	28.005
ENSG00000140481	16.8496	13.1906	13.4471	2.51221	3.74013	3.50062
ENSG00000260361	6.73983	1.19915	3.10317	15.0733	18.7006	15.7528
ENSG00000186510	38.1924	33.5761	29.9973	6.69923	14.0255	19.2534
ENSG00000130600	1131.17	181.071	247.219	60.2931	149.605	83.1398
ENSG00000023902	58.4119	57.559	33.1005	17.5855	23.3758	28.8801
[truncated: 301 more rows]
